# Supplementary material for: Integrated transcriptomic and single-cell RNA-seq analysis identifies CLCNKB, KLK1 and PLEKHA4 as key gene of AKI-to-CKD progression
Source: Front Immunol. 2025 Sep 30;16:1628962. doi: 10.3389/fimmu.2025.1628962 (PMC12518305; doi:10.3389/fimmu.2025.1628962)
Supplement: Supplementary file 3 [file Table1.xlsx]

## Sheet: Table S1
Table S1. AKI single-cell dataset's cell cluster identified by marker genes.
gene	p_val	avg_log2FC	pct.1	pct.2	p_val_adj	cluster	gene
AL589669.1	0	2.17645052425095	0.732	0.164	0	0	AL589669.1
CDH6	0	2.85486588317576	0.779	0.216	0	0	CDH6
ACSM2A	0	1.08838088280011	0.899	0.337	0	0	ACSM2A
RHEX	0	2.57324675643198	0.816	0.258	0	0	RHEX
SLC17A1	0	1.63547531249335	0.844	0.316	0	0	SLC17A1
DLGAP1	0	3.08290803071005	0.686	0.162	0	0	DLGAP1
PTPRD	0	1.74215475299265	0.858	0.339	0	0	PTPRD
ACSM2B	0	0.684465397037333	0.825	0.311	0	0	ACSM2B
CREB5	0	2.38356411698465	0.667	0.156	0	0	CREB5
SLC2A9	0	1.20115047994314	0.83	0.319	0	0	SLC2A9
EPHA7	0	2.6760112709155	0.626	0.118	0	0	EPHA7
GLIS1	0	2.01534564691646	0.64	0.134	0	0	GLIS1
LINC01781	0	2.24027762274548	0.677	0.173	0	0	LINC01781
PRUNE2	0	1.89896661347178	0.725	0.221	0	0	PRUNE2
TNIK	0	1.82759270520312	0.729	0.227	0	0	TNIK
CDH2	0	1.9580858806277	0.638	0.146	0	0	CDH2
PDZK1	0	1.61265496595299	0.722	0.232	0	0	PDZK1
LRP2	0	1.83113810246486	0.9	0.417	0	0	LRP2
ITGB8	0	2.0754611916099	0.844	0.367	0	0	ITGB8
TMEM178B	0	2.58282385206024	0.64	0.164	0	0	TMEM178B
KCNJ15	0	1.74333	0.813	0.341	0	0	KCNJ15
BNC2	0	1.86824977855979	0.899	0.431	0	0	BNC2
GALNT14	0	1.77763674635617	0.807	0.348	0	0	GALNT14
LINC01320	0	1.55809277589087	0.877	0.419	0	0	LINC01320
CLIC4	0	1.46644010873597	0.721	0.269	0	0	CLIC4
ADAMTS9-AS1	0	1.3701080117915	0.779	0.331	0	0	ADAMTS9-AS1
ENPEP	0	1.48051298680384	0.693	0.246	0	0	ENPEP
GDA	0	2.21187083136602	0.604	0.158	0	0	GDA
UGT2B7	0	1.47725870551208	0.738	0.293	0	0	UGT2B7
DPYS	0	1.45596024646124	0.621	0.177	0	0	DPYS
GLYAT	0	1.08174737695659	0.636	0.2	0	0	GLYAT
ANPEP	0	1.42557873008834	0.641	0.207	0	0	ANPEP
SLC47A2	0	2.21276602847837	0.563	0.133	0	0	SLC47A2
SLC47A1	0	1.46971681139124	0.628	0.204	0	0	SLC47A1
CNTNAP3B	0	1.22488805360183	0.706	0.283	0	0	CNTNAP3B
SLC28A1	0	1.31619058530287	0.584	0.162	0	0	SLC28A1
RHOBTB1	0	1.16419243860206	0.707	0.287	0	0	RHOBTB1
OSBPL10	0	1.22983754332054	0.809	0.401	0	0	OSBPL10
NRP1	0	1.34490932901736	0.823	0.416	0	0	NRP1
CDHR3	0	1.36896501894073	0.604	0.198	0	0	CDHR3
CLDN10	0	1.47357987263797	0.671	0.266	0	0	CLDN10
COL27A1	0	1.32058267993009	0.654	0.25	0	0	COL27A1
HNF4G	0	2.00182486712871	0.514	0.11	0	0	HNF4G
SLC1A1	0	1.21915290413202	0.637	0.234	0	0	SLC1A1
AC068234.1	0	1.9495243417628	0.538	0.137	0	0	AC068234.1
NOX4	0	1.60175110803479	0.766	0.365	0	0	NOX4
SLC22A2	0	1.70211029318719	0.519	0.118	0	0	SLC22A2
GPC6	0	1.44024172507707	0.766	0.366	0	0	GPC6
TINAG	0	1.39879037474626	0.623	0.223	0	0	TINAG
CNTN4	0	1.06271327436179	0.69	0.291	0	0	CNTN4
ALPK2	0	2.20670504409039	0.506	0.108	0	0	ALPK2
WWC1	0	1.67848628324482	0.806	0.409	0	0	WWC1
FAT1	0	1.17128021462828	0.706	0.311	0	0	FAT1
LINC02532	0	1.12054895764503	0.823	0.429	0	0	LINC02532
DNM1	0	1.59703617650184	0.542	0.149	0	0	DNM1
NLGN1	0	1.1830551917176	0.849	0.457	0	0	NLGN1
SEMA5A	0	1.49313989522049	0.651	0.26	0	0	SEMA5A
ABCC4	0	0.928469054707704	0.68	0.29	0	0	ABCC4
SUGCT	0	0.827214234750101	0.745	0.356	0	0	SUGCT
SLC17A3	0	1.9366195272241	0.522	0.134	0	0	SLC17A3
TRABD2B	0	1.40694852340511	0.857	0.469	0	0	TRABD2B
KIFC3	0	1.71180245755517	0.782	0.395	0	0	KIFC3
TSPAN18	0	1.99246071521552	0.479	0.092	0	0	TSPAN18
SPATS2L	0	1.24948589401391	0.752	0.366	0	0	SPATS2L
MPP6	0	1.96464796945531	0.508	0.123	0	0	MPP6
PAPLN	0	1.52592703896412	0.559	0.175	0	0	PAPLN
AC108062.1	0	1.93278251939886	0.564	0.182	0	0	AC108062.1
BICDL1	0	1.20498342467246	0.701	0.322	0	0	BICDL1
ACMSD	0	1.16642073781329	0.555	0.177	0	0	ACMSD
CCDC198	0	1.19066361448315	0.813	0.435	0	0	CCDC198
SDK1	0	1.48347321809767	0.729	0.352	0	0	SDK1
SLC3A1	0	1.16027797833057	0.688	0.311	0	0	SLC3A1
L3MBTL4	0	0.987633502422418	0.822	0.446	0	0	L3MBTL4
LRRK2	0	1.31480817072119	0.648	0.273	0	0	LRRK2
STOX2	0	1.40966751880641	0.737	0.362	0	0	STOX2
FIGN	0	1.12798470404978	0.574	0.201	0	0	FIGN
KIF21A	0	1.31530576440866	0.615	0.243	0	0	KIF21A
TRPM3	0	0.603018195628242	0.812	0.443	0	0	TRPM3
LINC01060	0	0.996488335678782	0.549	0.181	0	0	LINC01060
ANKRD33B	0	1.86849453116036	0.531	0.165	0	0	ANKRD33B
NCKAP5	0	0.866825830825645	0.733	0.367	0	0	NCKAP5
SLC16A12	0	0.797861616988587	0.718	0.353	0	0	SLC16A12
LINC02027	0	1.83080794039731	0.465	0.104	0	0	LINC02027
USH1C	0	1.76169061246413	0.454	0.093	0	0	USH1C
MACC1	0	1.45721906156895	0.603	0.243	0	0	MACC1
PPFIBP1	0	1.60645432517726	0.852	0.492	0	0	PPFIBP1
UNC5D	0	2.78977006810229	0.435	0.076	0	0	UNC5D
ABCC6	0	1.68109247688439	0.47	0.115	0	0	ABCC6
STX3	0	1.37447816683333	0.567	0.212	0	0	STX3
SLC4A4	0	0.958866320449295	0.714	0.36	0	0	SLC4A4
HAVCR1	0	3.23432460686855	0.388	0.035	0	0	HAVCR1
GIPC2	0	1.34790170945786	0.505	0.153	0	0	GIPC2
SPNS2	0	1.79020771551641	0.471	0.12	0	0	SPNS2
TNFSF10	0	1.49130502857835	0.506	0.155	0	0	TNFSF10
FHOD3	0	1.30400942077673	0.839	0.489	0	0	FHOD3
RASSF4	0	0.704184262440709	0.612	0.262	0	0	RASSF4
FAM189A1	0	1.78143825848852	0.514	0.165	0	0	FAM189A1
ATP11A	0	1.14789813300066	0.667	0.319	0	0	ATP11A
SAMD4A	0	1.44475250850063	0.665	0.317	0	0	SAMD4A
AC008554.1	0	1.39193159675712	0.515	0.17	0	0	AC008554.1
MICAL3	0	1.28532894997404	0.737	0.392	0	0	MICAL3
AC096577.1	0	0.688247301059909	0.547	0.204	0	0	AC096577.1
CLSTN2	0	2.98731261033312	0.475	0.133	0	0	CLSTN2
MALT1	0	1.28453405509476	0.581	0.239	0	0	MALT1
Z93403.1	0	1.05150639132166	0.507	0.167	0	0	Z93403.1
PAX8	0	0.985879617192516	0.924	0.587	0	0	PAX8
SLC13A1	0	1.17778374034785	0.578	0.242	0	0	SLC13A1
BHMT	0	1.16883815653561	0.547	0.212	0	0	BHMT
DOCK11	0	1.65517704021066	0.446	0.111	0	0	DOCK11
ASTN2	0	1.01878461713636	0.68	0.346	0	0	ASTN2
C12orf75	0	1.01546742864462	0.539	0.206	0	0	C12orf75
BCL2	0	1.00184313852758	0.795	0.462	0	0	BCL2
RHPN2	0	1.50203641424278	0.525	0.193	0	0	RHPN2
UGT2A3	0	1.85947460075221	0.403	0.071	0	0	UGT2A3
STK33	0	0.875172871277699	0.679	0.348	0	0	STK33
CNKSR3	0	0.988628734352678	0.769	0.438	0	0	CNKSR3
NTN4	0	1.48718109539758	0.643	0.312	0	0	NTN4
DOCK8	0	0.657525582858588	0.574	0.243	0	0	DOCK8
MAP3K13	0	1.0069686026038	0.699	0.368	0	0	MAP3K13
MIA2	0	0.868638818195917	0.717	0.387	0	0	MIA2
PDGFC	0	0.839907564270532	0.651	0.322	0	0	PDGFC
PHYHIPL	0	1.95545092241945	0.429	0.1	0	0	PHYHIPL
ARHGAP42	0	0.745122742200512	0.557	0.229	0	0	ARHGAP42
ZNF83	0	1.08283964868476	0.742	0.414	0	0	ZNF83
STON2	0	1.29871681799874	0.581	0.253	0	0	STON2
KIAA1549	0	0.865433631048149	0.552	0.225	0	0	KIAA1549
CELSR1	0	1.38293451594668	0.53	0.204	0	0	CELSR1
PAPPA	0	0.899597164174576	0.523	0.2	0	0	PAPPA
AC087762.1	0	0.932814895617291	0.494	0.172	0	0	AC087762.1
DGKH	0	0.932958743459798	0.694	0.372	0	0	DGKH
DOK6	0	1.10080678401605	0.488	0.166	0	0	DOK6
UGCG	0	1.23574492856484	0.59	0.268	0	0	UGCG
KANK1	0	0.667992839695322	0.851	0.53	0	0	KANK1
SEMA4D	0	1.11424689269645	0.582	0.262	0	0	SEMA4D
XYLB	0	1.03318387945468	0.474	0.154	0	0	XYLB
RERG	0	0.958717440482578	0.612	0.293	0	0	RERG
RAB11FIP3	0	0.533602052379511	0.836	0.517	0	0	RAB11FIP3
AC012593.1	0	1.58423484424415	0.467	0.149	0	0	AC012593.1
HPN	0	0.709334269258373	0.649	0.331	0	0	HPN
ARHGAP26	0	0.579673356701051	0.699	0.381	0	0	ARHGAP26
ZNF462	0	1.04417992339707	0.572	0.254	0	0	ZNF462
SNX30	0	1.07573481405277	0.528	0.211	0	0	SNX30
PAH	0	1.03356450757215	0.519	0.203	0	0	PAH
MYO5B	0	1.32934714736733	0.552	0.238	0	0	MYO5B
NHS	0	1.2602969728868	0.905	0.591	0	0	NHS
PAX2	0	0.750227646417624	0.665	0.351	0	0	PAX2
AC018467.1	0	2.07381339120703	0.397	0.083	0	0	AC018467.1
B4GALT5	0	1.08696997822736	0.633	0.319	0	0	B4GALT5
AC005699.1	0	2.57153001575144	0.383	0.071	0	0	AC005699.1
DCDC2	0	0.563178478754481	0.755	0.443	0	0	DCDC2
ABCC3	0	1.93269226541683	0.443	0.132	0	0	ABCC3
AKAP12	0	1.23711977734846	0.531	0.221	0	0	AKAP12
BHMT2	0	0.788157968744334	0.561	0.251	0	0	BHMT2
NFIB	0	0.865982959049949	0.877	0.568	0	0	NFIB
SHANK2	0	0.571869472930409	0.799	0.491	0	0	SHANK2
SEL1L3	0	1.61762350375331	0.398	0.091	0	0	SEL1L3
MGST1	0	1.13397159799505	0.445	0.138	0	0	MGST1
TTYH3	0	1.33381003002638	0.44	0.134	0	0	TTYH3
PLEKHA7	0	0.961319905415166	0.862	0.556	0	0	PLEKHA7
AC111000.4	0	2.66091626568172	0.346	0.041	0	0	AC111000.4
PLEKHA6	0	0.633657486202045	0.648	0.344	0	0	PLEKHA6
PPP1R9A	0	0.851990390053938	0.727	0.423	0	0	PPP1R9A
CAPN12	0	1.51844268469013	0.395	0.092	0	0	CAPN12
AGMO	0	1.61944232862009	0.413	0.11	0	0	AGMO
CUBN	0	0.587853733767848	0.757	0.454	0	0	CUBN
TPM1	0	1.17004588851717	0.619	0.316	0	0	TPM1
UBE2D2	0	1.0538306619833	0.72	0.417	0	0	UBE2D2
SHMT1	0	0.903225963003261	0.478	0.176	0	0	SHMT1
BEND7	0	1.15721993327718	0.517	0.217	0	0	BEND7
NR1H4	0	1.19664318084409	0.466	0.166	0	0	NR1H4
ARHGEF28	0	0.824209300805151	0.765	0.465	0	0	ARHGEF28
EPB41L4A	0	0.78115616580642	0.743	0.443	0	0	EPB41L4A
ROR1	0	0.849700134577263	0.494	0.194	0	0	ROR1
ACSM3	0	3.11124213921758	0.457	0.159	0	0	ACSM3
NINL	0	0.854235516168399	0.683	0.385	0	0	NINL
TENM1	0	1.07931314908695	0.468	0.17	0	0	TENM1
AGBL4	0	1.07940550902335	0.716	0.418	0	0	AGBL4
IQCJ-SCHIP1	0	1.01855660616606	0.491	0.193	0	0	IQCJ-SCHIP1
ADCY9	0	0.908211729935976	0.566	0.268	0	0	ADCY9
NFIA	0	0.508511979623246	0.829	0.531	0	0	NFIA
ARHGAP32	0	0.853505904580222	0.647	0.35	0	0	ARHGAP32
ZNF385B	0	1.37298598716149	0.463	0.166	0	0	ZNF385B
ACSF2	0	0.644395826696587	0.53	0.234	0	0	ACSF2
MSRA	0	0.706180921348713	0.678	0.382	0	0	MSRA
PTPRJ	0	0.504646957004331	0.805	0.509	0	0	PTPRJ
RGL1	0	0.626240459409082	0.522	0.226	0	0	RGL1
ANXA4	0	0.976527577402907	0.666	0.371	0	0	ANXA4
DDAH1	0	0.810810281864228	0.658	0.363	0	0	DDAH1
AGXT2	0	0.572959434857087	0.47	0.176	0	0	AGXT2
CCDC30	0	0.83268935274507	0.622	0.328	0	0	CCDC30
HNF4A	0	1.23065759788229	0.418	0.124	0	0	HNF4A
PRICKLE2	0	0.655407951031909	0.704	0.41	0	0	PRICKLE2
AC007364.1	0	1.3300295772823	0.436	0.143	0	0	AC007364.1
RRAS2	0	1.39584449460148	0.508	0.215	0	0	RRAS2
ZC3H12C	0	1.07302764092438	0.507	0.214	0	0	ZC3H12C
ANK2	0	1.12502145625483	0.612	0.319	0	0	ANK2
MCF2L	0	0.691932636300915	0.584	0.291	0	0	MCF2L
ABCB1	0	1.54198570784506	0.42	0.128	0	0	ABCB1
VPS13A	0	0.756818665391743	0.687	0.396	0	0	VPS13A
AK4	0	0.588043234470562	0.488	0.197	0	0	AK4
FAM85B	0	0.900653432594944	0.606	0.315	0	0	FAM85B
TLN2	0	0.61522938013279	0.691	0.4	0	0	TLN2
PTH2R	0	1.12169465089279	0.955	0.665	0	0	PTH2R
ST7	0	0.833384132998305	0.688	0.398	0	0	ST7
NPR3	0	1.28734742656312	0.435	0.146	0	0	NPR3
OXR1	0	1.16101960799956	0.914	0.626	0	0	OXR1
FANCC	0	0.824052468279933	0.627	0.339	0	0	FANCC
FP700111.1	0	1.15408907310693	0.448	0.161	0	0	FP700111.1
AL391117.1	0	0.594232987871667	0.491	0.205	0	0	AL391117.1
TTC28	0	1.09908707089032	0.876	0.59	0	0	TTC28
ARHGAP29	0	0.592552763582769	0.705	0.419	0	0	ARHGAP29
DIP2B	0	0.751670189558435	0.727	0.441	0	0	DIP2B
GPC4	0	1.6014445840986	0.422	0.136	0	0	GPC4
HNF1B	0	1.22085713339884	0.563	0.277	0	0	HNF1B
KLHL29	0	0.858986626773653	0.436	0.151	0	0	KLHL29
PRICKLE1	0	1.78862393542809	0.418	0.133	0	0	PRICKLE1
SAMD5	0	0.583932981278159	0.618	0.334	0	0	SAMD5
MET	0	1.00058101096998	0.504	0.221	0	0	MET
PCAT1	0	0.762604019733427	0.682	0.399	0	0	PCAT1
RBM47	0	0.616190975824172	0.853	0.57	0	0	RBM47
ARSB	0	0.996939298932439	0.472	0.189	0	0	ARSB
PPP1R13B	0	0.780514960662407	0.597	0.314	0	0	PPP1R13B
ZNF608	0	1.0742488377473	0.564	0.282	0	0	ZNF608
AC004485.1	0	1.41056020273428	0.381	0.101	0	0	AC004485.1
NRG3	0	0.918980120322377	0.488	0.208	0	0	NRG3
KANSL1L	0	0.912841724029628	0.813	0.533	0	0	KANSL1L
KIF26B	0	1.07611676721664	0.485	0.206	0	0	KIF26B
LPGAT1	0	0.897706623182759	0.543	0.264	0	0	LPGAT1
SIPA1L1	0	0.697363410165728	0.788	0.509	0	0	SIPA1L1
SHTN1	0	0.817466683267537	0.542	0.265	0	0	SHTN1
CDR2	0	0.760284250845736	0.672	0.396	0	0	CDR2
HYDIN	0	1.18963872230396	0.482	0.206	0	0	HYDIN
NPAS2	0	0.962355268735126	0.508	0.232	0	0	NPAS2
CMIP	0	0.771150566526931	0.748	0.473	0	0	CMIP
PROM1	0	1.84270512729815	0.386	0.111	0	0	PROM1
SORBS2	0	0.851446142156239	0.818	0.543	0	0	SORBS2
PPARG	0	0.507873879908866	0.558	0.284	0	0	PPARG
KIAA1958	0	0.69484947521813	0.649	0.375	0	0	KIAA1958
ZNRF3	0	0.747441671777462	0.666	0.392	0	0	ZNRF3
FAM20C	0	0.97786556915355	0.497	0.224	0	0	FAM20C
MAST4	0	0.834728069272385	0.839	0.566	0	0	MAST4
KIAA1671	0	0.659102613799928	0.628	0.356	0	0	KIAA1671
MAP7	0	0.637910390082369	0.657	0.385	0	0	MAP7
NEK6	0	1.24999386948696	0.395	0.123	0	0	NEK6
TBC1D19	0	0.773243241983947	0.621	0.349	0	0	TBC1D19
ERI3	0	0.984559707730154	0.569	0.297	0	0	ERI3
AR	0	1.63407480471391	0.375	0.104	0	0	AR
PDE7A	0	0.629198318293237	0.636	0.365	0	0	PDE7A
PIGR	0	0.760919761968259	0.394	0.123	0	0	PIGR
SYNDIG1	0	1.58571648736825	0.388	0.117	0	0	SYNDIG1
TFPI	0	0.720405301924843	0.463	0.192	0	0	TFPI
EVA1A	0	1.08258430562236	0.439	0.169	0	0	EVA1A
PIK3CB	0	0.735880953409426	0.623	0.353	0	0	PIK3CB
SOX6	0	0.638771532814128	0.826	0.556	0	0	SOX6
EHHADH	0	0.565958433127173	0.484	0.215	0	0	EHHADH
FARP1	0	1.14335139393257	0.913	0.644	0	0	FARP1
PRKRIP1	0	0.823821857682566	0.634	0.365	0	0	PRKRIP1
DIP2C	0	0.561147987966413	0.837	0.569	0	0	DIP2C
PLEKHA1	0	0.720488592952969	0.635	0.367	0	0	PLEKHA1
SATB2	0	2.39828528153033	0.334	0.066	0	0	SATB2
PHLDB1	0	0.982325646657048	0.471	0.203	0	0	PHLDB1
PTPRK	0	0.830294537396682	0.821	0.553	0	0	PTPRK
RNF213	0	0.769376587302366	0.751	0.484	0	0	RNF213
TNS1	0	0.904474452850805	0.777	0.51	0	0	TNS1
XPR1	0	0.674998943399365	0.673	0.406	0	0	XPR1
ADAMTS9	0	0.545709694654483	0.593	0.326	0	0	ADAMTS9
ENOSF1	0	0.603437557196606	0.709	0.442	0	0	ENOSF1
BMP2K	0	0.665141600123095	0.504	0.238	0	0	BMP2K
CERS4	0	0.848952913693034	0.487	0.221	0	0	CERS4
HECW1	0	0.961624148917238	0.413	0.147	0	0	HECW1
TTLL7	0	1.93304351107642	0.336	0.07	0	0	TTLL7
COBL	0	0.716108607348566	0.559	0.294	0	0	COBL
EPS8L2	0	0.54087728024129	0.53	0.265	0	0	EPS8L2
LINC00278	0	1.4816129076296	0.508	0.243	0	0	LINC00278
DSCAML1	0	0.714182088647132	0.569	0.305	0	0	DSCAML1
CDH9	0	1.15400508103015	0.407	0.144	0	0	CDH9
VCAM1	0	1.72572218003414	0.339	0.076	0	0	VCAM1
AC004053.1	0	1.09754943705811	0.396	0.134	0	0	AC004053.1
CFDP1	0	0.675404516784601	0.62	0.358	0	0	CFDP1
DCDC1	0	1.2696036578472	0.422	0.16	0	0	DCDC1
FMO1	0	1.64129696202754	0.332	0.07	0	0	FMO1
NUMB	0	0.740580938388048	0.8	0.538	0	0	NUMB
FBXO17	0	1.11785717242622	0.48	0.219	0	0	FBXO17
MYLK	0	0.715753247053575	0.506	0.245	0	0	MYLK
TM7SF3	0	0.614646352196106	0.539	0.278	0	0	TM7SF3
SETD3	0	0.670042936067306	0.581	0.321	0	0	SETD3
IFT88	0	0.672367173491838	0.601	0.342	0	0	IFT88
IGF2BP2	0	0.615597980680537	0.584	0.325	0	0	IGF2BP2
EPB41L1	0	0.610328303197482	0.63	0.372	0	0	EPB41L1
NR6A1	0	0.595836682805426	0.644	0.386	0	0	NR6A1
SLC16A4	0	0.826336145989511	0.431	0.173	0	0	SLC16A4
GALM	0	0.928956471396946	0.432	0.175	0	0	GALM
SLC44A3	0	1.11604940319509	0.46	0.203	0	0	SLC44A3
ADGRG1	0	0.722156602015096	0.509	0.253	0	0	ADGRG1
AIG1	0	0.603185571714299	0.643	0.387	0	0	AIG1
EGFR	0	0.501200674828578	0.631	0.375	0	0	EGFR
DLG2	0	0.523333781427844	0.814	0.558	0	0	DLG2
HAVCR2	0	1.72104140490711	0.344	0.089	0	0	HAVCR2
WWC2	0	0.670519040950119	0.694	0.439	0	0	WWC2
DNAH7	0	0.8152371351904	0.503	0.249	0	0	DNAH7
HKDC1	0	1.43197609739659	0.37	0.116	0	0	HKDC1
NEDD4	0	0.943431692024506	0.429	0.175	0	0	NEDD4
PROS1	0	1.21429592823766	0.357	0.103	0	0	PROS1
COL18A1	0	0.538464386724244	0.722	0.468	0	0	COL18A1
SHROOM3	0	0.559560697548429	0.686	0.433	0	0	SHROOM3
TNFAIP2	0	1.58636172500294	0.344	0.091	0	0	TNFAIP2
MB21D2	0	1.48348847328074	0.377	0.125	0	0	MB21D2
SCMH1	0	0.746742271931616	0.747	0.495	0	0	SCMH1
ABI3BP	0	0.989657093572393	0.385	0.134	0	0	ABI3BP
BICC1	0	1.35890559321966	0.954	0.703	0	0	BICC1
EVC	0	1.11816382858872	0.451	0.2	0	0	EVC
LINC00871	0	1.23286275011307	0.453	0.202	0	0	LINC00871
PCLO	0	0.553330102629854	0.632	0.381	0	0	PCLO
ATP6V0A1	0	0.693198555294714	0.51	0.26	0	0	ATP6V0A1
WDFY3	0	0.8780048817745	0.849	0.599	0	0	WDFY3
ACSS2	0	0.792190996040145	0.472	0.222	0	0	ACSS2
LINC00671	0	0.916675621939858	0.413	0.163	0	0	LINC00671
GALNT11	0	0.579809336996648	0.573	0.323	0	0	GALNT11
PUM3	0	0.775295364118396	0.579	0.329	0	0	PUM3
ZNF611	0	0.945120720172388	0.479	0.23	0	0	ZNF611
C11orf49	0	0.592325164315854	0.641	0.393	0	0	C11orf49
AGAP1	0	0.71828739752605	0.898	0.651	0	0	AGAP1
PBLD	0	0.849118215911373	0.428	0.181	0	0	PBLD
RIPOR3	0	0.840026909691637	0.371	0.124	0	0	RIPOR3
PLXDC2	0	0.580977647377514	0.862	0.616	0	0	PLXDC2
APBB1IP	0	1.31705085827247	0.32	0.075	0	0	APBB1IP
GLIS3	0	0.552985242180813	0.878	0.633	0	0	GLIS3
CHDH	0	0.885917952321943	0.363	0.119	0	0	CHDH
DNAJC6	0	1.72627751635761	0.328	0.084	0	0	DNAJC6
NRG1	0	1.18938671774369	0.419	0.175	0	0	NRG1
SLCO4C1	0	1.22875929334332	0.367	0.123	0	0	SLCO4C1
NEO1	0	0.50751400545656	0.572	0.328	0	0	NEO1
CABLES1	0	0.879731801523406	0.433	0.19	0	0	CABLES1
LINC00907	0	1.91618284324444	0.349	0.106	0	0	LINC00907
ADGRG6	0	1.65358059690374	0.313	0.071	0	0	ADGRG6
DCC	0	3.29530333661893	0.295	0.053	0	0	DCC
IQCA1	0	1.7519334795356	0.314	0.072	0	0	IQCA1
ZNF804B	0	1.24561302228096	0.406	0.165	0	0	ZNF804B
DTNA	0	1.2171247910158	0.366	0.125	0	0	DTNA
CAP2	0	0.860194014571942	0.395	0.155	0	0	CAP2
CTTNBP2	0	0.751408925254178	0.457	0.217	0	0	CTTNBP2
PHACTR4	0	0.504821610703449	0.682	0.443	0	0	PHACTR4
IMPA2	0	0.873256668944512	0.457	0.218	0	0	IMPA2
LACTB2	0	1.43971709544256	0.327	0.088	0	0	LACTB2
PAWR	0	0.565220977238987	0.628	0.389	0	0	PAWR
EFCAB13	0	1.2592024893792	0.405	0.167	0	0	EFCAB13
GLDC	0	0.894307592635019	0.487	0.249	0	0	GLDC
HMGN3	0	0.64051243484585	0.516	0.278	0	0	HMGN3
CNTN3	0	0.876841521307806	0.408	0.17	0	0	CNTN3
CEP112	0	0.512552476560348	0.582	0.345	0	0	CEP112
IL17RB	0	1.88079352420393	0.29	0.053	0	0	IL17RB
MYOM3	0	1.55501029041557	0.298	0.061	0	0	MYOM3
RETREG1	0	1.09226081717625	0.496	0.259	0	0	RETREG1
SLC41A2	0	1.21898058324997	0.339	0.103	0	0	SLC41A2
FUT8	0	0.732061320246426	0.482	0.246	0	0	FUT8
ANKIB1	0	0.5308247007721	0.68	0.445	0	0	ANKIB1
LINC01515	0	1.00316739697244	0.392	0.157	0	0	LINC01515
LPIN2	0	0.991593924262538	0.467	0.232	0	0	LPIN2
NEK11	0	0.896184272640865	0.442	0.207	0	0	NEK11
CASC4	0	0.542523789460214	0.621	0.386	0	0	CASC4
NBEA	0	0.507118975321863	0.693	0.458	0	0	NBEA
FBXL2	0	0.960806868547843	0.452	0.218	0	0	FBXL2
RGS12	0	0.784046939355941	0.441	0.207	0	0	RGS12
PATJ	0	0.62583439426457	0.933	0.7	0	0	PATJ
MCTP2	0	0.984759998915236	0.354	0.121	0	0	MCTP2
PLEKHA5	0	1.06643685061893	0.918	0.685	0	0	PLEKHA5
ALCAM	0	0.522951908366752	0.461	0.229	0	0	ALCAM
AC090579.1	0	1.73981677756962	0.334	0.103	0	0	AC090579.1
CSPP1	0	0.587067806011459	0.586	0.355	0	0	CSPP1
TSC22D1	0	0.511059783886749	0.719	0.488	0	0	TSC22D1
LINC02471	0	2.71602633656869	0.265	0.035	0	0	LINC02471
IGF1R	0	0.662659297882033	0.888	0.658	0	0	IGF1R
MYO7B	0	1.33450007170444	0.306	0.076	0	0	MYO7B
RUSC2	0	0.787618843038447	0.47	0.24	0	0	RUSC2
SHLD2	0	0.512168420042448	0.626	0.396	0	0	SHLD2
MAP3K1	0	0.812432596469524	0.547	0.318	0	0	MAP3K1
GK	0	1.25081021203914	0.372	0.143	0	0	GK
C9orf3	0	0.785340378391602	0.857	0.628	0	0	C9orf3
SIPA1L3	0	0.646691026399418	0.726	0.497	0	0	SIPA1L3
CASC15	0	1.63531361688225	0.442	0.214	0	0	CASC15
MAP3K21	0	0.671548726865909	0.445	0.217	0	0	MAP3K21
DEAF1	0	0.942858521092407	0.425	0.197	0	0	DEAF1
SMAD3	0	0.557174026667296	0.603	0.375	0	0	SMAD3
C1GALT1	0	0.649630215392059	0.447	0.22	0	0	C1GALT1
NKAIN4	0	2.28246194696359	0.261	0.034	0	0	NKAIN4
TRIO	0	0.640436929175746	0.82	0.593	0	0	TRIO
KHDRBS2	0	1.1327643066811	0.329	0.103	0	0	KHDRBS2
SULT1C4	0	2.42701830201827	0.275	0.049	0	0	SULT1C4
NPL	0	0.880226035310576	0.351	0.125	0	0	NPL
PKHD1	0	1.10850476452071	0.975	0.749	0	0	PKHD1
INSR	0	0.509514877260655	0.808	0.583	0	0	INSR
CTTNBP2NL	0	0.808232364414209	0.404	0.179	0	0	CTTNBP2NL
FOXP2	0	1.45886253647286	0.402	0.177	0	0	FOXP2
PEPD	0	0.714013290764617	0.403	0.179	0	0	PEPD
CUX1	0	0.893044317572699	0.905	0.681	0	0	CUX1
DENND1A	0	0.74712197660009	0.755	0.531	0	0	DENND1A
FAM107B	0	0.728918642646946	0.569	0.345	0	0	FAM107B
SLC6A6	0	1.20134422452804	0.347	0.123	0	0	SLC6A6
TSGA10	0	0.642485052379184	0.499	0.275	0	0	TSGA10
SEMA6A	0	0.756347935282506	0.372	0.149	0	0	SEMA6A
PDZD8	0	0.641074300262159	0.49	0.267	0	0	PDZD8
LARP1B	0	0.615587103515828	0.522	0.3	0	0	LARP1B
UBAP1	0	0.67832942849071	0.528	0.306	0	0	UBAP1
IGSF11	0	1.27878569990995	0.319	0.097	0	0	IGSF11
ZNF69	0	0.583653437991939	0.444	0.222	0	0	ZNF69
AKR1A1	0	0.908936139540036	0.345	0.123	0	0	AKR1A1
DHRSX	0	0.51938640533761	0.599	0.377	0	0	DHRSX
AC092894.1	0	1.8218649934871	0.278	0.057	0	0	AC092894.1
KCNQ3	0	2.57513892456265	0.28	0.059	0	0	KCNQ3
SLC7A7	0	0.833255584299061	0.343	0.122	0	0	SLC7A7
FREM2	0	0.765962813695576	0.436	0.215	0	0	FREM2
TTTY14	0	1.15197301233889	0.573	0.353	0	0	TTTY14
FUT6	0	1.17382970098694	0.306	0.087	0	0	FUT6
ARHGEF10L	0	0.505811762377739	0.575	0.356	0	0	ARHGEF10L
GULP1	0	0.501250860218286	0.58	0.361	0	0	GULP1
PARP4	0	0.592742716114708	0.479	0.26	0	0	PARP4
DMGDH	0	0.563434040791975	0.507	0.289	0	0	DMGDH
PLS1	0	1.44965651411667	0.313	0.095	0	0	PLS1
SLC2A13	0	0.5752506040593	0.443	0.225	0	0	SLC2A13
ACLY	0	1.18004042986861	0.325	0.108	0	0	ACLY
TASP1	0	0.506433000288673	0.56	0.344	0	0	TASP1
TBC1D16	0	0.720108925563892	0.456	0.241	0	0	TBC1D16
TFEC	0	0.864743931988377	0.299	0.084	0	0	TFEC
ANK3	0	0.573385902046884	0.928	0.714	0	0	ANK3
MTCL1	0	1.4636138952413	0.318	0.104	0	0	MTCL1
LRMDA	0	0.645093320916942	0.94	0.726	0	0	LRMDA
FRMD5	0	2.35074533187376	0.259	0.046	0	0	FRMD5
PLCH1	0	1.08009604234967	0.355	0.142	0	0	PLCH1
RASSF6	0	1.34217324930629	0.313	0.1	0	0	RASSF6
USP31	0	0.877630826493896	0.357	0.144	0	0	USP31
SLC16A10	0	0.625767494011553	0.431	0.219	0	0	SLC16A10
ZBTB44	0	0.556932137287709	0.477	0.265	0	0	ZBTB44
ACVR1	0	0.596813964437319	0.506	0.295	0	0	ACVR1
MAOB	0	0.877926305987229	0.339	0.128	0	0	MAOB
NPLOC4	0	0.527415248718787	0.51	0.299	0	0	NPLOC4
PVT1	0	1.18438845465253	0.315	0.104	0	0	PVT1
ADGRA3	0	0.705928897737314	0.438	0.227	0	0	ADGRA3
PARD6B	0	0.568646928790768	0.471	0.26	0	0	PARD6B
RBPMS	0	0.772521331654973	0.93	0.72	0	0	RBPMS
CRYAB	0	0.664471714063292	0.318	0.108	0	0	CRYAB
KCTD16	0	2.54809716333477	0.272	0.062	0	0	KCTD16
LINC00894	0	0.570062774276393	0.524	0.314	0	0	LINC00894
SH3GL2	0	1.03608020724948	0.352	0.142	0	0	SH3GL2
NCEH1	0	1.14252114481646	0.41	0.2	0	0	NCEH1
TTC7B	0	0.607291054973141	0.491	0.281	0	0	TTC7B
PARD3	0	1.14861821660007	0.953	0.744	0	0	PARD3
AL033504.1	0	0.541447110914377	0.445	0.237	0	0	AL033504.1
NMNAT3	0	1.31504559759913	0.339	0.131	0	0	NMNAT3
SNTB2	0	0.895090852940443	0.364	0.156	0	0	SNTB2
TNFRSF21	0	0.88222459869014	0.363	0.155	0	0	TNFRSF21
SLC25A48	0	1.15051739565819	0.321	0.114	0	0	SLC25A48
LMTK2	0	0.678566652289664	0.415	0.208	0	0	LMTK2
NECTIN3	0	0.854270847223138	0.352	0.145	0	0	NECTIN3
PGPEP1	0	0.861749331747588	0.36	0.153	0	0	PGPEP1
SNX29	0	0.530328983393971	0.896	0.69	0	0	SNX29
ABCC2	0	1.11022602347081	0.314	0.108	0	0	ABCC2
CLTRN	0	1.06928327870572	0.274	0.068	0	0	CLTRN
GOLGA8B	0	0.556029389481875	0.466	0.26	0	0	GOLGA8B
ALDH1A1	0	0.70972305353423	0.376	0.17	0	0	ALDH1A1
JADE1	0	0.603235115254288	0.526	0.321	0	0	JADE1
PECR	0	1.05784057420619	0.328	0.123	0	0	PECR
TRIP4	0	0.738972356547646	0.401	0.196	0	0	TRIP4
SPEF2	0	0.635281256538157	0.415	0.21	0	0	SPEF2
ACADL	0	1.10339238768326	0.317	0.113	0	0	ACADL
FIGNL2	0	2.08313765250003	0.251	0.047	0	0	FIGNL2
PTPN20	0	1.13367688878684	0.328	0.124	0	0	PTPN20
SLC5A2	0	0.569637919825904	0.33	0.126	0	0	SLC5A2
TMEM241	0	0.975675064250864	0.339	0.135	0	0	TMEM241
MAML2	0	0.685305582221709	0.913	0.71	0	0	MAML2
ASRGL1	0	0.915783541236247	0.336	0.133	0	0	ASRGL1
CTTN	0	0.614702151048043	0.454	0.251	0	0	CTTN
MTFR1	0	0.704705693116929	0.376	0.173	0	0	MTFR1
NRIP1	0	0.590522385974184	0.451	0.248	0	0	NRIP1
AL353616.2	0	1.88035951385166	0.256	0.054	0	0	AL353616.2
FANK1	0	1.13041191719155	0.328	0.126	0	0	FANK1
IFT43	0	0.645086966374389	0.446	0.244	0	0	IFT43
EFCAB6	0	0.70330636787752	0.422	0.22	0	0	EFCAB6
MOK	0	0.690283335007887	0.407	0.205	0	0	MOK
FGD6	0	0.638805234597883	0.384	0.183	0	0	FGD6
AGPS	0	0.76151178406788	0.407	0.206	0	0	AGPS
ABAT	0	0.811045741434326	0.339	0.139	0	0	ABAT
CCDC14	0	0.539577110131667	0.453	0.253	0	0	CCDC14
TMEM176B	0	0.579933522401769	0.313	0.114	0	0	TMEM176B
UTP4	0	1.1159491034362	0.301	0.102	0	0	UTP4
RAD9A	0	0.520415087808175	0.488	0.29	0	0	RAD9A
TRIM38	0	0.626845081751776	0.412	0.214	0	0	TRIM38
WDR78	0	0.870164753593243	0.36	0.162	0	0	WDR78
TSPAN1	0	0.621783022743451	0.309	0.112	0	0	TSPAN1
CCDC146	0	0.74699861031199	0.42	0.223	0	0	CCDC146
FLVCR2	0	1.34575583613926	0.268	0.072	0	0	FLVCR2
VPS41	0	0.569422278811217	0.495	0.299	0	0	VPS41
BIN1	0	0.68977576252305	0.31	0.116	0	0	BIN1
GPR137B	0	0.709540838466928	0.337	0.144	0	0	GPR137B
NABP1	0	0.841350269317956	0.298	0.105	0	0	NABP1
OCIAD2	0	1.02944582860067	0.278	0.085	0	0	OCIAD2
CFAP69	0	0.770135527348431	0.352	0.159	0	0	CFAP69
ZSWIM5	0	0.701026781954319	0.397	0.205	0	0	ZSWIM5
ELF3	0	0.908450053929965	0.323	0.131	0	0	ELF3
ENAH	0	0.508970467583743	0.365	0.173	0	0	ENAH
NREP	0	0.714972492383291	0.364	0.172	0	0	NREP
MLXIPL	0	0.643673369986116	0.347	0.155	0	0	MLXIPL
AL162411.1	0	1.54234089214022	0.269	0.078	0	0	AL162411.1
DRAM1	0	0.773431168390321	0.317	0.126	0	0	DRAM1
SLC34A1	0	1.20050937935332	0.315	0.124	0	0	SLC34A1
ANKRD6	0	0.713898174639583	0.409	0.218	0	0	ANKRD6
LRRC1	0	0.793008088421152	0.354	0.163	0	0	LRRC1
BBOX1-AS1	0	1.18350113871266	0.29	0.1	0	0	BBOX1-AS1
PTPN1	0	0.687410760248272	0.471	0.281	0	0	PTPN1
CLPTM1L	0	0.935808277253104	0.312	0.123	0	0	CLPTM1L
DNAAF4	0	0.966647159538747	0.326	0.137	0	0	DNAAF4
EAF2	0	1.10202638969048	0.284	0.095	0	0	EAF2
MFSD4B	0	0.830673235341557	0.316	0.129	0	0	MFSD4B
PISD	0	0.624817242581278	0.434	0.247	0	0	PISD
AVEN	0	0.828974028046703	0.358	0.171	0	0	AVEN
LINC00854	0	0.748941264391499	0.347	0.16	0	0	LINC00854
TENM4	0	0.724972877021351	0.358	0.171	0	0	TENM4
FGFR1OP	0	0.619802369148096	0.402	0.216	0	0	FGFR1OP
AL110292.1	0	0.720593448393353	0.318	0.132	0	0	AL110292.1
CARHSP1	0	0.940127516785527	0.291	0.105	0	0	CARHSP1
SLC5A10	0	0.770055272849514	0.286	0.1	0	0	SLC5A10
RAB3IP	0	0.577107562131685	0.406	0.222	0	0	RAB3IP
ALDH8A1	0	1.02369999803032	0.259	0.075	0	0	ALDH8A1
GPR135	0	1.10427593394074	0.293	0.109	0	0	GPR135
ATP6V1C1	0	0.57743260222863	0.369	0.186	0	0	ATP6V1C1
ENTPD5	0	0.709427557287763	0.348	0.167	0	0	ENTPD5
AQP4-AS1	0	1.1913880170998	0.296	0.116	0	0	AQP4-AS1
RAB30-AS1	0	0.518229599161929	0.416	0.236	0	0	RAB30-AS1
LRRC6	0	0.959858793232156	0.311	0.132	0	0	LRRC6
AC007319.1	0	0.584539276236179	0.333	0.155	0	0	AC007319.1
E2F3	0	0.787463577721447	0.315	0.137	0	0	E2F3
MAPT	0	0.795562879178519	0.291	0.113	0	0	MAPT
AC127526.1	0	1.40659443945633	0.254	0.077	0	0	AC127526.1
POU5F1	0	0.729922195648633	0.332	0.156	0	0	POU5F1
AL445472.1	0	0.707822622527743	0.37	0.194	0	0	AL445472.1
HS2ST1	0	0.555375069345828	0.375	0.199	0	0	HS2ST1
TNFRSF19	0	0.838334971090132	0.302	0.126	0	0	TNFRSF19
ZFAT	0	0.523830822756465	0.369	0.193	0	0	ZFAT
GRTP1	0	1.15687317582816	0.277	0.102	0	0	GRTP1
RANBP17	0	0.517847248318457	0.405	0.23	0	0	RANBP17
FGFR2	0	0.842835986208679	0.362	0.187	0	0	FGFR2
FGFR3	0	0.520329818643669	0.302	0.127	0	0	FGFR3
LRRIQ1	0	1.1207807266399	0.285	0.11	0	0	LRRIQ1
GPR39	0	0.833581253592628	0.335	0.161	0	0	GPR39
LYRM4	0	0.771339313597845	0.334	0.16	0	0	LYRM4
NOVA1	0	0.598105472762855	0.343	0.17	0	0	NOVA1
USP54	0	0.505419992173176	0.386	0.213	0	0	USP54
TMEM246-AS1	0	1.14332741257838	0.254	0.081	0	0	TMEM246-AS1
AC106869.1	0	1.06119806919893	0.27	0.098	0	0	AC106869.1
CRLS1	0	0.65516640182267	0.345	0.173	0	0	CRLS1
CSRNP3	0	0.53315453547925	0.373	0.201	0	0	CSRNP3
ENPP1	0	0.981394736789642	0.256	0.084	0	0	ENPP1
TENT4B	0	0.534823898625668	0.374	0.202	0	0	TENT4B
CORO1C	0	0.845972006347955	0.279	0.108	0	0	CORO1C
HABP4	0	0.717574331095543	0.333	0.162	0	0	HABP4
NFKBIZ	0	1.03351133802569	0.313	0.143	0	0	NFKBIZ
AC087564.1	0	0.600413440000221	0.369	0.199	0	0	AC087564.1
AL139260.1	0	0.902735656741395	0.293	0.123	0	0	AL139260.1
SLC12A7	0	0.792881888319456	0.293	0.123	0	0	SLC12A7
SOX4	0	0.529837644189026	0.31	0.14	0	0	SOX4
INPP5F	0	0.677238176438235	0.327	0.158	0	0	INPP5F
LINC01550	0	1.09369935546101	0.251	0.082	0	0	LINC01550
SLC38A9	0	0.536821350320629	0.353	0.185	0	0	SLC38A9
TRAF3IP1	0	0.666995688997271	0.328	0.162	0	0	TRAF3IP1
CRYZ	0	0.527538348098739	0.342	0.177	0	0	CRYZ
KCNT2	0	1.05442447166154	0.254	0.089	0	0	KCNT2
LRP5	0	0.534607705432033	0.335	0.17	0	0	LRP5
WDR35	0	0.759157747416459	0.314	0.149	0	0	WDR35
LINC00937	0	0.865040961606415	0.263	0.099	0	0	LINC00937
LIPA	0	0.526879801250254	0.335	0.171	0	0	LIPA
MSC-AS1	0	0.790582767046914	0.267	0.104	0	0	MSC-AS1
NDFIP2	0	0.599332234796694	0.338	0.175	0	0	NDFIP2
EPSTI1	0	0.575078421571951	0.284	0.121	0	0	EPSTI1
SLC39A14	0	0.933280733548022	0.292	0.129	0	0	SLC39A14
KCP	0	0.731477715453572	0.284	0.122	0	0	KCP
TEX9	0	0.565625760859981	0.346	0.184	0	0	TEX9
HDHD3	0	0.942363051789431	0.252	0.091	0	0	HDHD3
TNFRSF10B	0	0.756176182630834	0.313	0.152	0	0	TNFRSF10B
TSPAN12	0	0.63934384127058	0.309	0.148	0	0	TSPAN12
SYNE2	0	0.636318942878014	0.957	0.796	0	0	SYNE2
MYEF2	0	0.603459163354168	0.344	0.184	0	0	MYEF2
AC093152.1	0	0.798197644857499	0.281	0.122	0	0	AC093152.1
GPR160	0	0.886568819278384	0.28	0.121	0	0	GPR160
LBR	0	0.664529214040639	0.303	0.144	0	0	LBR
COTL1	0	0.513476895584445	0.271	0.113	0	0	COTL1
CLDN10-AS1	0	0.709612651552924	0.254	0.096	0	0	CLDN10-AS1
FAM149A	0	0.94066418032619	0.26	0.103	0	0	FAM149A
SHROOM2	0	0.680801681858748	0.316	0.159	0	0	SHROOM2
ZBTB20-AS5	0	1.12161960229238	0.258	0.101	0	0	ZBTB20-AS5
GAS8	0	0.893980340215471	0.273	0.117	0	0	GAS8
NFIX	0	0.764383559779742	0.264	0.108	0	0	NFIX
EVC2	0	0.815807173884242	0.29	0.134	0	0	EVC2
SMTNL2	0	0.970968659800611	0.252	0.097	0	0	SMTNL2
LDLRAD3	0	0.518282126058877	0.261	0.108	0	0	LDLRAD3
SLC35D2	0	0.920448171353878	0.254	0.101	0	0	SLC35D2
TPK1	0	1.01221656280674	0.309	0.157	0	0	TPK1
AC013652.1	0	1.26817101832369	0.266	0.115	0	0	AC013652.1
IL15	0	0.620610576848399	0.272	0.122	0	0	IL15
NMT2	0	0.792446520474846	0.272	0.122	0	0	NMT2
LRIG3	0	0.777207182206938	0.267	0.12	0	0	LRIG3
SLC15A2	0	0.705709175148475	0.26	0.116	0	0	SLC15A2
DPYSL2	0	0.590104114565977	0.271	0.129	0	0	DPYSL2
AC074386.1	0	0.726010988795948	0.275	0.134	0	0	AC074386.1
ESR2	0	0.752296823917054	0.251	0.11	0	0	ESR2
TMEM72-AS1	0	0.703060012466517	0.272	0.132	0	0	TMEM72-AS1
SLC25A30	0	0.766509487487201	0.262	0.123	0	0	SLC25A30
FBXL13	0	0.840935904193447	0.251	0.116	0	0	FBXL13
NEAT1	0	1.09023463573001	0.979	0.923	0	0	NEAT1
ZBTB20	0	0.551364410523119	0.982	0.932	0	0	ZBTB20
TRPV4	1.49694587820057e-306	0.52362582428056	0.35	0.186	4.43994147474289e-302	0	TRPV4
KLF6	1.520582689659e-302	0.751998770053338	0.459	0.291	4.51004825752858e-298	0	KLF6
ITGAV	1.08290634624749e-301	0.504256847684826	0.561	0.368	3.21190022297006e-297	0	ITGAV
SUFU	4.51720066314169e-301	0.5346800015859	0.38	0.213	1.33980171668783e-296	0	SUFU
TULP3	1.39484333141516e-300	0.545391050457722	0.37	0.205	4.13710532097736e-296	0	TULP3
DNAJC15	1.39526335425947e-297	0.63930834986768	0.326	0.173	4.13835110873359e-293	0	DNAJC15
CC2D2A	2.39511162973047e-297	0.591282701873018	0.299	0.153	7.10390109378058e-293	0	CC2D2A
OAF	3.32235557513905e-293	0.602766868811065	0.265	0.129	9.85410663586242e-289	0	OAF
PTER	2.18108625501307e-291	0.728753106068962	0.343	0.19	6.46910183236877e-287	0	PTER
PTPRF	1.92297892408936e-290	0.507815334762484	0.323	0.172	5.70355548884904e-286	0	PTPRF
GLIDR	3.38894920508182e-288	0.691817954782149	0.284	0.145	1.00516233422727e-283	0	GLIDR
NF2	1.36218043902801e-286	0.699944868530104	0.308	0.165	4.04022718215709e-282	0	NF2
BCL7A	6.70056051940726e-284	0.637542100930521	0.303	0.159	1.98738625005619e-279	0	BCL7A
TMEM67	2.61438205699071e-283	0.664636788145912	0.277	0.141	7.75425718103445e-279	0	TMEM67
AC138123.1	1.67156074648189e-282	0.501517727649777	0.322	0.171	4.95784917406528e-278	0	AC138123.1
NME5	1.05456178623629e-281	0.746731187825393	0.25	0.122	3.12783025797683e-277	0	NME5
YPEL2	1.93333205377477e-281	0.698030398496854	0.438	0.271	5.73426287149597e-277	0	YPEL2
DYNC2LI1	9.94909797991059e-280	0.6167678534244	0.35	0.197	2.95090246084148e-275	0	DYNC2LI1
CDKL5	1.67012296237843e-277	0.545073458359291	0.356	0.2	4.95358470641442e-273	0	CDKL5
PLXNA2	7.4870255300854e-277	0.536635232205582	0.333	0.18	2.22065177222333e-272	0	PLXNA2
CASTOR3	8.90788831044815e-275	0.559770722700019	0.342	0.19	2.64207967287892e-270	0	CASTOR3
AL359232.1	5.46982031929423e-274	0.543765919523551	0.345	0.19	1.62234870670267e-269	0	AL359232.1
RMND1	2.35264991240602e-273	0.586349846952682	0.253	0.124	6.97795964019625e-269	0	RMND1
LINC01572	6.61682623873472e-273	0.578955828076244	0.298	0.157	1.96255066240872e-268	0	LINC01572
C7orf50	1.95348600019496e-272	0.538729333356632	0.331	0.182	5.79403947657825e-268	0	C7orf50
RSPH3	5.02461529784529e-272	0.541315932973917	0.262	0.131	1.49030089734091e-267	0	RSPH3
IRAK1BP1	7.53307760019241e-264	0.516090038140748	0.336	0.186	2.23431081621707e-259	0	IRAK1BP1
GNG12-AS1	7.6436135594644e-259	0.522971113463902	0.321	0.177	2.26709578173714e-254	0	GNG12-AS1
NSUN7	6.66112930264814e-255	0.599566949484609	0.264	0.136	1.97569095116544e-250	0	NSUN7
CEP89	8.75407192767612e-251	0.593798871904881	0.264	0.137	2.59645773374874e-246	0	CEP89
GNGT1	8.0786553681463e-242	0.794170232640203	0.302	0.172	2.39612918219219e-237	0	GNGT1
HOOK1	6.79038176331394e-239	0.509011273339536	0.27	0.143	2.01402723099891e-234	0	HOOK1
SPAG17	6.52971919094681e-237	0.66175186772004	0.267	0.142	1.93671471203482e-232	0	SPAG17
HLF	2.21803008136579e-232	0.575270683653728	0.262	0.139	6.57867722133094e-228	0	HLF
SPATA6L	8.41606682288354e-228	0.534813483141308	0.274	0.148	2.49620541966726e-223	0	SPATA6L
IFT81	8.30461407904692e-224	0.516788500691107	0.276	0.15	2.46314853584532e-219	0	IFT81
IQCH	1.9445632083828e-223	0.521678679415405	0.307	0.175	5.76757447606338e-219	0	IQCH
PLCB4	3.73619063103527e-209	0.737018086823368	0.362	0.223	1.10815414116506e-204	0	PLCB4
ABO	2.9851712206158e-207	0.523588527134056	0.259	0.141	8.85401784034647e-203	0	ABO
MAOA	5.33141783563355e-190	0.541196452745172	0.25	0.139	1.58129853004891e-185	0	MAOA
IL1R1	2.70237262593104e-174	0.587606286171125	0.262	0.153	8.01523720851148e-170	0	IL1R1
RNF144B	6.04267518533857e-164	0.592014614899961	0.28	0.17	1.79225745997142e-159	0	RNF144B
PLPPR1	3.43144428342257e-137	0.638958044867177	0.287	0.185	1.01776637446313e-132	0	PLPPR1
SLC12A1	0	5.23028421936952	0.931	0.146	0	1	SLC12A1
CASR	0	3.55749565491133	0.835	0.119	0	1	CASR
CACNA2D3	0	3.01397724527842	0.859	0.205	0	1	CACNA2D3
SIM2	0	5.3422650495982	0.655	0.018	0	1	SIM2
PLCB1	0	3.17777460223216	0.922	0.303	0	1	PLCB1
LINC01606	0	3.24070529845863	0.739	0.146	0	1	LINC01606
ENOX1	0	3.46582895003313	0.68	0.144	0	1	ENOX1
RP1	0	5.07730478771131	0.552	0.03	0	1	RP1
PCDH9	0	2.41046193845086	0.7	0.182	0	1	PCDH9
UMOD	0	3.62972267987067	0.661	0.148	0	1	UMOD
LINC01762	0	2.74304195580331	0.663	0.151	0	1	LINC01762
RBFOX1	0	2.6467811414863	0.654	0.142	0	1	RBFOX1
EFNA5	0	1.71565483664451	0.835	0.342	0	1	EFNA5
ESRRB	0	3.18164419227645	0.589	0.098	0	1	ESRRB
KLHL13	0	2.26726907067331	0.766	0.278	0	1	KLHL13
EFHD1	0	2.40748366121941	0.719	0.242	0	1	EFHD1
PDE1A	0	2.18408020355806	0.786	0.316	0	1	PDE1A
DEPTOR	0	2.50280368146058	0.803	0.336	0	1	DEPTOR
CCDC148	0	2.1676772079538	0.737	0.274	0	1	CCDC148
ARHGEF38	0	2.44550386417845	0.631	0.169	0	1	ARHGEF38
GPC5	0	2.98619344912715	0.718	0.257	0	1	GPC5
CA10	0	2.62343916885048	0.544	0.095	0	1	CA10
UGT8	0	2.61228839536534	0.571	0.125	0	1	UGT8
SCNN1A	0	1.78793373907778	0.664	0.22	0	1	SCNN1A
SKAP1	0	1.24799213827961	0.724	0.281	0	1	SKAP1
CLCN5	0	2.24085737697055	0.777	0.335	0	1	CLCN5
MYO3B	0	2.20871371137286	0.6	0.158	0	1	MYO3B
OSBPL3	0	1.66885255526743	0.699	0.261	0	1	OSBPL3
HIP1	0	2.14482522033635	0.822	0.386	0	1	HIP1
RIMBP2	0	3.20167885787617	0.512	0.082	0	1	RIMBP2
GP2	0	5.33277277159391	0.433	0.014	0	1	GP2
HS6ST2	0	3.30713660745298	0.489	0.07	0	1	HS6ST2
MGLL	0	2.04724931016172	0.613	0.196	0	1	MGLL
SUSD4	0	3.17518211649672	0.486	0.071	0	1	SUSD4
PHACTR1	0	2.63611677146478	0.572	0.161	0	1	PHACTR1
STK32B	0	2.03825473352435	0.617	0.208	0	1	STK32B
TFAP2B	0	3.49264618476636	0.453	0.045	0	1	TFAP2B
ITGB6	0	2.39673173715578	0.641	0.236	0	1	ITGB6
RANBP3L	0	3.19273097235658	0.471	0.068	0	1	RANBP3L
KCTD1	0	1.80504762291491	0.689	0.287	0	1	KCTD1
LINC01182	0	2.61822410721789	0.511	0.111	0	1	LINC01182
CLDN10-AS11	0	3.30783272075434	0.478	0.078	0	1	CLDN10-AS1
PAPPA2	0	3.85854191014608	0.501	0.102	0	1	PAPPA2
SGIP1	0	1.74611310783751	0.562	0.164	0	1	SGIP1
TFCP2L1	0	1.37027295899729	0.867	0.469	0	1	TFCP2L1
ACPP	0	4.44525317854152	0.424	0.026	0	1	ACPP
EGF	0	2.13083796802553	0.576	0.18	0	1	EGF
RHOBTB3	0	2.11068532875271	0.691	0.295	0	1	RHOBTB3
STK39	0	1.52547904614475	0.693	0.297	0	1	STK39
PRDM16	0	1.50013750246409	0.596	0.201	0	1	PRDM16
SCHLAP1	0	4.03669529171231	0.428	0.036	0	1	SCHLAP1
LMO7	0	1.7007833168882	0.8	0.409	0	1	LMO7
DENND2A	0	2.34951327146296	0.498	0.11	0	1	DENND2A
TBC1D4	0	1.55360696841308	0.781	0.394	0	1	TBC1D4
FAM184A	0	2.44667	0.499	0.115	0	1	FAM184A
LRP1B	0	1.63107712697066	0.632	0.248	0	1	LRP1B
SLC4A7	0	2.06667664764187	0.609	0.225	0	1	SLC4A7
KCNIP4	0	1.86459755335753	0.886	0.505	0	1	KCNIP4
ATP1A1	0	1.74323588620944	0.861	0.485	0	1	ATP1A1
NAV2	0	1.29917624626559	0.696	0.321	0	1	NAV2
PPFIA2	0	2.99590931306262	0.457	0.083	0	1	PPFIA2
TRIM2	0	1.38541846780989	0.697	0.323	0	1	TRIM2
CLDN16	0	3.90433072794596	0.398	0.026	0	1	CLDN16
ERBB4	0	2.82711727548374	0.983	0.613	0	1	ERBB4
NRK	0	2.80273081921724	0.438	0.07	0	1	NRK
NTRK2	0	2.77720062252717	0.425	0.06	0	1	NTRK2
CCSER1	0	2.05753487481053	0.958	0.594	0	1	CCSER1
LNX1	0	1.67426521202828	0.518	0.156	0	1	LNX1
MTURN	0	1.98675058894676	0.51	0.148	0	1	MTURN
MFHAS1	0	1.32310754948486	0.739	0.379	0	1	MFHAS1
COL4A3	0	1.29755803889867	0.743	0.386	0	1	COL4A3
HOXB3	0	1.34236376702992	0.602	0.245	0	1	HOXB3
MYO10	0	0.869534956732424	0.715	0.358	0	1	MYO10
SLC16A121	0	0.870053860407324	0.726	0.37	0	1	SLC16A12
LLGL2	0	1.24571064124899	0.747	0.393	0	1	LLGL2
CFAP221	0	1.77719738307256	0.542	0.19	0	1	CFAP221
KAZN	0	1.05340436906861	0.861	0.511	0	1	KAZN
USP53	0	1.43369279300759	0.734	0.384	0	1	USP53
KCNJ1	0	1.81863972376093	0.473	0.124	0	1	KCNJ1
CCND3	0	1.05823578573624	0.649	0.301	0	1	CCND3
DNM3	0	0.960469057490699	0.574	0.227	0	1	DNM3
PRKX	0	1.87076534586652	0.508	0.161	0	1	PRKX
ADAMTS9-AS2	0	1.11073075767413	0.869	0.524	0	1	ADAMTS9-AS2
TMEM72	0	2.07827821656139	0.469	0.126	0	1	TMEM72
AC024022.1	0	3.22009251620859	0.399	0.058	0	1	AC024022.1
SGPP2	0	1.71349849349691	0.515	0.174	0	1	SGPP2
SEMA6D	0	2.2342391109382	0.439	0.099	0	1	SEMA6D
MECOM	0	1.10076881364065	0.968	0.631	0	1	MECOM
WNK4	0	2.7878450175868	0.407	0.071	0	1	WNK4
INPP4B	0	0.675053338938521	0.619	0.285	0	1	INPP4B
AC138305.1	0	1.29343209154876	0.582	0.248	0	1	AC138305.1
GRHL2	0	1.58251673125053	0.483	0.151	0	1	GRHL2
ACSL4	0	1.51086324753973	0.618	0.289	0	1	ACSL4
PRKD1	0	1.70240285516102	0.839	0.511	0	1	PRKD1
CA12	0	0.573247957719868	0.724	0.401	0	1	CA12
MYOF	0	1.35656256567989	0.531	0.209	0	1	MYOF
LGR4	0	1.16231714553842	0.797	0.476	0	1	LGR4
NR2F2-AS1	0	0.818653868240323	0.811	0.49	0	1	NR2F2-AS1
RALGPS1	0	1.28035625290818	0.618	0.297	0	1	RALGPS1
CALCR	0	3.01997775294749	0.37	0.051	0	1	CALCR
TCIM	0	2.69457728598591	0.386	0.067	0	1	TCIM
ADGRV1	0	2.31573828219155	0.397	0.079	0	1	ADGRV1
CCDC178	0	1.73960873651895	0.489	0.171	0	1	CCDC178
LINC01725	0	1.35679036976484	0.587	0.27	0	1	LINC01725
CLMN	0	1.04681011839857	0.766	0.45	0	1	CLMN
RGL3	0	1.17669057723766	0.592	0.276	0	1	RGL3
MAL	0	1.23943216283639	0.517	0.202	0	1	MAL
GNAI1	0	1.78462750377389	0.46	0.146	0	1	GNAI1
SLC16A5	0	2.49610400427829	0.4	0.086	0	1	SLC16A5
CKB	0	1.78902684420537	0.448	0.136	0	1	CKB
ATP6V0A4	0	0.703501524539217	0.527	0.217	0	1	ATP6V0A4
IVNS1ABP	0	1.19153031039092	0.592	0.283	0	1	IVNS1ABP
DAPK1	0	1.2225092815458	0.704	0.395	0	1	DAPK1
LINC013201	0	0.942999016878886	0.763	0.455	0	1	LINC01320
CGNL1	0	1.70523700922442	0.828	0.521	0	1	CGNL1
AC068631.1	0	2.88241260916254	0.359	0.053	0	1	AC068631.1
CLCNKB	0	1.76764283880078	0.445	0.139	0	1	CLCNKB
CPEB3	0	1.4917992339316	0.715	0.409	0	1	CPEB3
KCNJ16	0	0.824555290836416	0.82	0.514	0	1	KCNJ16
PTPN14	0	1.17561201916951	0.698	0.392	0	1	PTPN14
FGF13	0	1.28568939181885	0.564	0.259	0	1	FGF13
COBLL1	0	0.793031789724589	0.899	0.595	0	1	COBLL1
AK3	0	1.18438055999287	0.648	0.348	0	1	AK3
PLEKHH2	0	1.30434099587932	0.503	0.204	0	1	PLEKHH2
RBBP8	0	1.26158315702346	0.56	0.261	0	1	RBBP8
PDE9A	0	1.45532550229725	0.519	0.223	0	1	PDE9A
PDE4DIP	0	0.725106208643703	0.619	0.324	0	1	PDE4DIP
ABLIM1	0	0.759642430782095	0.819	0.524	0	1	ABLIM1
RAP1GAP2	0	1.09530759420874	0.522	0.228	0	1	RAP1GAP2
RNF150	0	1.15984999984753	0.557	0.263	0	1	RNF150
DNAH14	0	0.97549425668603	0.677	0.385	0	1	DNAH14
NOS1	0	3.37391503773217	0.341	0.05	0	1	NOS1
SAMD12	0	0.830308416451163	0.783	0.492	0	1	SAMD12
PRKCQ	0	1.7984312405591	0.387	0.098	0	1	PRKCQ
SULT1C2	0	0.94533771966218	0.649	0.36	0	1	SULT1C2
TANC2	0	0.821527873040384	0.665	0.376	0	1	TANC2
ALDH1A2	0	0.877427884827299	0.436	0.149	0	1	ALDH1A2
CADM1	0	1.14945356720706	0.513	0.226	0	1	CADM1
EPB41L11	0	0.934527393307068	0.666	0.38	0	1	EPB41L1
RNF24	0	1.48968694555504	0.439	0.153	0	1	RNF24
TMPRSS4	0	3.98823890089716	0.313	0.027	0	1	TMPRSS4
CECR2	0	1.52658612560682	0.447	0.162	0	1	CECR2
PDE7B	0	0.790650768702265	0.685	0.4	0	1	PDE7B
AP1S3	0	2.39836893942476	0.383	0.1	0	1	AP1S3
ITPR1	0	0.725953324388053	0.637	0.354	0	1	ITPR1
KNG1	0	1.64319049933158	0.38	0.098	0	1	KNG1
SSBP2	0	0.731947808573283	0.641	0.359	0	1	SSBP2
FAM160A1	0	0.857532828243886	0.627	0.348	0	1	FAM160A1
COL4A4	0	0.73249388387931	0.632	0.354	0	1	COL4A4
FBXL4	0	1.19381869197813	0.537	0.259	0	1	FBXL4
NAALADL2	0	0.894367153514035	0.855	0.577	0	1	NAALADL2
TPST1	0	0.982666735388216	0.616	0.338	0	1	TPST1
CYFIP2	0	1.2975528313187	0.608	0.331	0	1	CYFIP2
CSGALNACT1	0	0.742355254367995	0.495	0.22	0	1	CSGALNACT1
PKP4	0	1.47395522311849	0.897	0.622	0	1	PKP4
PRICKLE21	0	0.882152035653545	0.7	0.425	0	1	PRICKLE2
ZMAT1	0	1.02643295096229	0.582	0.307	0	1	ZMAT1
ARHGAP6	0	1.33377269718874	0.868	0.596	0	1	ARHGAP6
PTH1R	0	0.705606816759011	0.791	0.52	0	1	PTH1R
SPIRE1	0	0.684341897481876	0.573	0.302	0	1	SPIRE1
LINC00970	0	2.04212320336691	0.402	0.132	0	1	LINC00970
NR3C2	0	0.716687410509219	0.813	0.543	0	1	NR3C2
COL28A1	0	2.07982472476272	0.365	0.097	0	1	COL28A1
WLS	0	0.950610273238773	0.565	0.297	0	1	WLS
CYS1	0	1.03768266814659	0.515	0.248	0	1	CYS1
MERTK	0	1.26803267718541	0.44	0.173	0	1	MERTK
DZIP1	0	1.36052535588687	0.451	0.186	0	1	DZIP1
WDFY2	0	1.21280858873965	0.565	0.3	0	1	WDFY2
LINC02343	0	2.15886836655554	0.355	0.091	0	1	LINC02343
CHL1	0	1.31898032723875	0.428	0.165	0	1	CHL1
GLCCI1	0	1.06664772010829	0.486	0.224	0	1	GLCCI1
NUDT4	0	1.3829723020149	0.443	0.181	0	1	NUDT4
DNAH71	0	1.02804588421785	0.521	0.26	0	1	DNAH7
SRGAP3	0	1.10197091878042	0.471	0.21	0	1	SRGAP3
ATP1B1	0	1.17699430282207	0.819	0.558	0	1	ATP1B1
THSD4	0	0.996962721908262	0.561	0.301	0	1	THSD4
ARHGAP24	0	0.874760322320192	0.785	0.525	0	1	ARHGAP24
PITPNM2	0	1.00183026531075	0.516	0.257	0	1	PITPNM2
AC124319.2	0	1.08791885000643	0.555	0.297	0	1	AC124319.2
MRPS6	0	1.32465453787535	0.452	0.194	0	1	MRPS6
P3H2	0	0.545450375017079	0.727	0.469	0	1	P3H2
ARNT2	0	1.05577046501507	0.466	0.21	0	1	ARNT2
CFAP70	0	1.32124288318368	0.442	0.186	0	1	CFAP70
PPM1E	0	2.38211780812289	0.309	0.053	0	1	PPM1E
MIR4435-2HG	0	0.992671031124992	0.554	0.3	0	1	MIR4435-2HG
PTGER3	0	0.752313976778687	0.559	0.305	0	1	PTGER3
CAPN2	0	1.02260214368516	0.467	0.213	0	1	CAPN2
FGD4	0	0.924172918430858	0.897	0.643	0	1	FGD4
PAQR5	0	0.851056559602344	0.555	0.302	0	1	PAQR5
TBC1D8	0	0.662394409079679	0.576	0.323	0	1	TBC1D8
WWC21	0	0.818400322359909	0.703	0.45	0	1	WWC2
AZIN1-AS1	0	1.25680463171136	0.479	0.227	0	1	AZIN1-AS1
CACNB2	0	0.961662090744136	0.428	0.176	0	1	CACNB2
PPP2R3A	0	0.630615612445527	0.8	0.548	0	1	PPP2R3A
GUCY1A1	0	1.14549251436884	0.378	0.127	0	1	GUCY1A1
MYO5C	0	1.32564706660301	0.413	0.162	0	1	MYO5C
SLCO3A1	0	0.949205539336836	0.463	0.212	0	1	SLCO3A1
ANKRD28	0	0.76879367811387	0.628	0.378	0	1	ANKRD28
DANT2	0	0.620956730326489	0.743	0.493	0	1	DANT2
AC092078.2	0	4.07366197105539	0.278	0.029	0	1	AC092078.2
ESRRG	0	1.40228771587638	0.964	0.715	0	1	ESRRG
FGF14	0	1.70865307561532	0.383	0.134	0	1	FGF14
GALNT18	0	0.605611770098198	0.604	0.355	0	1	GALNT18
PHF21B	0	2.07829651490305	0.323	0.074	0	1	PHF21B
ASAP2	0	0.542080368044388	0.672	0.424	0	1	ASAP2
EHF	0	2.3427258362693	0.298	0.05	0	1	EHF
SMC5-AS1	0	1.30716576403364	0.426	0.178	0	1	SMC5-AS1
CACNA1D	0	0.628025296003314	0.564	0.318	0	1	CACNA1D
NOS1AP	0	0.635060438450765	0.509	0.264	0	1	NOS1AP
CMTM4	0	0.956608975810798	0.529	0.286	0	1	CMTM4
IPCEF1	0	1.13081616150531	0.464	0.221	0	1	IPCEF1
MOB3B	0	1.04378560472747	0.51	0.267	0	1	MOB3B
VAV3	0	0.604492154978939	0.647	0.404	0	1	VAV3
CREB3L2	0	0.99373277641352	0.475	0.234	0	1	CREB3L2
SPATA6L1	0	1.58380904836604	0.381	0.141	0	1	SPATA6L
CIT	0	1.78387894068279	0.335	0.096	0	1	CIT
SCD5	0	1.1539593561825	0.461	0.222	0	1	SCD5
AL139383.1	0	1.60827762920646	0.345	0.106	0	1	AL139383.1
ICA1	0	0.643074651023453	0.489	0.25	0	1	ICA1
ITGA2	0	0.587517770850075	0.509	0.27	0	1	ITGA2
MACROD2	0	0.892997747894537	0.735	0.497	0	1	MACROD2
XKR6	0	0.753239773476249	0.576	0.338	0	1	XKR6
GNGT11	0	1.41085614122698	0.403	0.166	0	1	GNGT1
AC009478.1	0	4.14991817781827	0.253	0.016	0	1	AC009478.1
ETNK1	0	0.81815747154736	0.558	0.322	0	1	ETNK1
FAM171A1	0	0.774918626333805	0.503	0.267	0	1	FAM171A1
MFSD4A	0	2.38060064340087	0.291	0.055	0	1	MFSD4A
SIM1	0	0.760556595149336	0.43	0.194	0	1	SIM1
PFKP	0	1.73634839394417	0.353	0.118	0	1	PFKP
FGF9	0	1.83694544533542	0.32	0.086	0	1	FGF9
SLC25A33	0	1.4951122747856	0.393	0.159	0	1	SLC25A33
SLC9A3	0	1.76367432137926	0.32	0.087	0	1	SLC9A3
HDAC9	0	0.846182209064424	0.361	0.128	0	1	HDAC9
KIF16B	0	0.848967125698072	0.581	0.348	0	1	KIF16B
CPEB2	0	1.05260009240063	0.528	0.296	0	1	CPEB2
RAPGEF3	0	1.20678081141847	0.459	0.227	0	1	RAPGEF3
PPARGC1A	0	0.780418921654928	0.673	0.442	0	1	PPARGC1A
STXBP4	0	1.05098344826333	0.497	0.266	0	1	STXBP4
LINC00271	0	1.10486040198742	0.456	0.226	0	1	LINC00271
SYTL4	0	1.67864594213996	0.322	0.092	0	1	SYTL4
SEPT9	0	0.715355263329319	0.602	0.372	0	1	SEPT9
PDK4	0	0.885741400298193	0.518	0.289	0	1	PDK4
MSR1	0	1.39122492416193	0.359	0.13	0	1	MSR1
SPAG171	0	1.46437496740373	0.366	0.137	0	1	SPAG17
ARID5B	0	0.750868727513421	0.652	0.424	0	1	ARID5B
KCNQ1	0	0.673111563244288	0.534	0.306	0	1	KCNQ1
TAOK3	0	0.600259207269885	0.648	0.42	0	1	TAOK3
MPC1	0	1.09813267374896	0.434	0.206	0	1	MPC1
CCDC171	0	0.931858578818144	0.475	0.247	0	1	CCDC171
ATP2C1	0	0.784732763619255	0.494	0.267	0	1	ATP2C1
CDH16	0	0.708102957405306	0.475	0.248	0	1	CDH16
TRMT9B	0	1.17942218910636	0.413	0.186	0	1	TRMT9B
CEP70	0	0.852101503658872	0.48	0.254	0	1	CEP70
SLC20A2	0	0.834087871201164	0.579	0.353	0	1	SLC20A2
CLINT1	0	0.789324993419663	0.564	0.338	0	1	CLINT1
CRTC1	0	0.938859947816895	0.456	0.231	0	1	CRTC1
OCLN	0	1.22642056652219	0.39	0.165	0	1	OCLN
SYTL2	0	0.601810085616151	0.511	0.287	0	1	SYTL2
BBOX1	0	1.59212819356421	0.452	0.228	0	1	BBOX1
PTPN3	0	0.69302709893581	0.565	0.341	0	1	PTPN3
AGPAT4	0	1.56682343194577	0.332	0.109	0	1	AGPAT4
DNASE1	0	1.17511887352943	0.436	0.213	0	1	DNASE1
MYO9A	0	0.863343307230103	0.844	0.621	0	1	MYO9A
TENM41	0	1.31590141526564	0.398	0.176	0	1	TENM4
SVIL	0	0.663925765715668	0.7	0.479	0	1	SVIL
MALRD1	0	1.84280093196587	0.318	0.098	0	1	MALRD1
MSI2	0	0.718653512904778	0.892	0.672	0	1	MSI2
LINC02381	0	2.55750922176872	0.265	0.046	0	1	LINC02381
SLC2A131	0	0.842780585481413	0.454	0.235	0	1	SLC2A13
ZMIZ1	0	0.654223330728956	0.59	0.371	0	1	ZMIZ1
SSFA2	0	1.11247348938803	0.404	0.186	0	1	SSFA2
AC245297.3	0	0.563572313357627	0.574	0.356	0	1	AC245297.3
TMEM232	0	0.830227194561007	0.492	0.274	0	1	TMEM232
LINC01091	0	1.79307638883475	0.313	0.096	0	1	LINC01091
CDKL1	0	0.840916062357993	0.483	0.266	0	1	CDKL1
SLC16A7	0	0.94539304830294	0.416	0.199	0	1	SLC16A7
SLC22A15	0	1.27215372330064	0.357	0.14	0	1	SLC22A15
DOCK3	0	1.46101601510424	0.329	0.113	0	1	DOCK3
TTC7A	0	1.0007974933469	0.422	0.207	0	1	TTC7A
ANXA11	0	0.777028115839513	0.476	0.261	0	1	ANXA11
TMEM164	0	1.1236803704814	0.41	0.195	0	1	TMEM164
BLNK	0	0.819933174671878	0.39	0.176	0	1	BLNK
ADAMTS17	0	1.23718822869516	0.309	0.095	0	1	ADAMTS17
DSCAML11	0	0.750938466324512	0.535	0.322	0	1	DSCAML1
GCNT2	0	0.711086530487866	0.526	0.313	0	1	GCNT2
GRB14	0	0.599018152776393	0.455	0.242	0	1	GRB14
MGAT5	0	0.68826864075831	0.512	0.299	0	1	MGAT5
TFEB	0	1.14949983946761	0.358	0.145	0	1	TFEB
CASZ1	0	0.834725096365834	0.415	0.202	0	1	CASZ1
DOCK1	0	0.610622575324413	0.816	0.603	0	1	DOCK1
MAPK4	0	1.95802257824529	0.287	0.074	0	1	MAPK4
UBE2E3	0	0.740683105102365	0.516	0.304	0	1	UBE2E3
CLCNKA	0	1.52396357585787	0.33	0.119	0	1	CLCNKA
ITPR3	0	1.52676569167107	0.304	0.094	0	1	ITPR3
PTK7	0	1.43478880518199	0.307	0.097	0	1	PTK7
NELL1	0	1.82976221773369	0.326	0.117	0	1	NELL1
SFRP1	0	1.28309	0.307	0.098	0	1	SFRP1
ESRP1	0	1.7029985213634	0.289	0.08	0	1	ESRP1
PPM1L	0	1.13301076036736	0.462	0.254	0	1	PPM1L
LMF1	0	0.905888082042004	0.434	0.227	0	1	LMF1
GSAP	0	0.780378199764662	0.408	0.201	0	1	GSAP
OXR11	0	0.805522145959872	0.854	0.647	0	1	OXR1
AC058822.1	0	2.91828400594583	0.336	0.131	0	1	AC058822.1
GSTO2	0	1.30169607681125	0.343	0.139	0	1	GSTO2
GRAMD1C	0	0.963140151093933	0.404	0.201	0	1	GRAMD1C
PAPSS2	0	1.52638961331439	0.319	0.116	0	1	PAPSS2
GALNT10	0	0.856176022033945	0.422	0.219	0	1	GALNT10
GPI	0	0.98875255093801	0.417	0.214	0	1	GPI
MAMDC2-AS1	0	1.49822174094365	0.315	0.113	0	1	MAMDC2-AS1
LPIN1	0	1.27563614251762	0.341	0.141	0	1	LPIN1
SLC45A4	0	0.902800821955891	0.364	0.164	0	1	SLC45A4
KHDRBS3	0	0.928399672173403	0.386	0.187	0	1	KHDRBS3
FAM83B	0	1.59204868182887	0.284	0.086	0	1	FAM83B
PTPN4	0	0.856280133867405	0.573	0.375	0	1	PTPN4
CNTN1	0	1.71170437460889	0.255	0.059	0	1	CNTN1
AC002070.1	0	1.11430260970559	0.33	0.136	0	1	AC002070.1
ATP6V0E1	0	0.814282270101388	0.444	0.25	0	1	ATP6V0E1
POU3F3	0	1.35328419274375	0.288	0.095	0	1	POU3F3
TLE1	0	0.91377855269275	0.356	0.163	0	1	TLE1
ACOT11	0	0.863679479512378	0.438	0.246	0	1	ACOT11
LINC00476	0	0.893159479800416	0.388	0.196	0	1	LINC00476
TMEM213	0	0.53750285690819	0.362	0.17	0	1	TMEM213
ABHD17C	0	1.67269266946276	0.275	0.085	0	1	ABHD17C
AMMECR1	0	1.1188797844149	0.331	0.142	0	1	AMMECR1
RPS6KA6	0	1.14703205099312	0.335	0.147	0	1	RPS6KA6
HOMER1	0	1.41936260550678	0.305	0.117	0	1	HOMER1
SH3BP4	0	0.874185026160887	0.361	0.173	0	1	SH3BP4
MBOAT2	0	0.791244103534031	0.392	0.205	0	1	MBOAT2
USP2	0	1.13255855216624	0.303	0.116	0	1	USP2
ASXL3	0	0.932483180137514	0.358	0.171	0	1	ASXL3
ARFGAP3	0	0.976075339390658	0.359	0.173	0	1	ARFGAP3
LINC00982	0	1.78323026292137	0.266	0.08	0	1	LINC00982
SLC12A8	0	1.70593173495279	0.259	0.074	0	1	SLC12A8
SVOPL	0	1.73591513194747	0.253	0.068	0	1	SVOPL
AL136164.2	0	0.898949333291223	0.383	0.199	0	1	AL136164.2
FAM155A	0	1.31604338899437	0.348	0.164	0	1	FAM155A
MYEF21	0	0.83565107385063	0.372	0.189	0	1	MYEF2
TMEM8A	0	1.4654390799898	0.267	0.086	0	1	TMEM8A
NMD3	0	0.92675256802631	0.385	0.205	0	1	NMD3
NEXMIF	0	1.75120334057603	0.26	0.08	0	1	NEXMIF
HMCN1	0	1.72196529456458	0.284	0.105	0	1	HMCN1
SHISA9	0	1.74271855582043	0.262	0.084	0	1	SHISA9
LAMA1	0	1.53181915867215	0.269	0.093	0	1	LAMA1
UPP2	0	0.668569766029122	0.325	0.149	0	1	UPP2
SEPT6	0	0.724856690730886	0.314	0.138	0	1	SEPT6
ZNF98	0	1.47533201631889	0.287	0.111	0	1	ZNF98
LRBA	0	0.573908145270683	0.876	0.701	0	1	LRBA
HPRT1	0	1.09621876694696	0.29	0.115	0	1	HPRT1
PON2	0	0.870832967199064	0.352	0.177	0	1	PON2
STK32A	0	1.33928203955952	0.28	0.106	0	1	STK32A
SGCE	0	0.910942839016626	0.336	0.163	0	1	SGCE
ACSS1	0	1.08488793418784	0.352	0.179	0	1	ACSS1
FAM227B	0	0.891189608608835	0.338	0.166	0	1	FAM227B
PYGB	0	1.30993056402431	0.292	0.12	0	1	PYGB
NRCAM	0	0.802781812336155	0.324	0.153	0	1	NRCAM
MGME1	0	1.24996910768034	0.282	0.111	0	1	MGME1
BTBD11	0	1.08076453499086	0.287	0.117	0	1	BTBD11
RASSF7	0	1.20498274824779	0.275	0.106	0	1	RASSF7
AL645568.1	0	1.06959947876527	0.298	0.129	0	1	AL645568.1
PIP5K1B	0	0.723642636133032	0.303	0.135	0	1	PIP5K1B
SGSM1	0	1.19573776358713	0.275	0.111	0	1	SGSM1
GOLM1	0	0.96471063501544	0.279	0.116	0	1	GOLM1
MAOA1	0	0.979453576560039	0.299	0.138	0	1	MAOA
OBSL1	0	1.28059926787594	0.252	0.092	0	1	OBSL1
AC104596.1	0	1.24913224747306	0.267	0.108	0	1	AC104596.1
SGK2	0	0.972712784456223	0.287	0.128	0	1	SGK2
TPST2	0	1.00032099777546	0.273	0.116	0	1	TPST2
KCNC4	0	1.19523831461459	0.253	0.099	0	1	KCNC4
IMMP2L	0	0.706300689874292	0.924	0.784	0	1	IMMP2L
NAIP	1.47194341233311e-307	0.568276867627882	0.52	0.31	4.36578416098001e-303	1	NAIP
PROM11	2.09829278095928e-307	1.12596181025278	0.292	0.136	6.22353638832522e-303	1	PROM1
PLXNB1	5.51027520961375e-307	0.765539591384754	0.436	0.238	1.63434762717144e-302	1	PLXNB1
ZHX3	5.11655819898792e-306	0.583290586923219	0.656	0.439	1.51757116181982e-301	1	ZHX3
ZDHHC14	8.74365530184959e-306	0.522271977398772	0.546	0.325	2.59336816252859e-301	1	ZDHHC14
TBC1D32	1.23325331564866e-305	0.844981468027816	0.385	0.204	3.65782933421391e-301	1	TBC1D32
MIOS	1.01904033237685e-304	0.967931393536441	0.29	0.134	3.02247362582974e-300	1	MIOS
VPS37B	3.15367150899685e-304	0.829272099298126	0.41	0.223	9.35378969568467e-300	1	VPS37B
MOK1	1.22807947088056e-301	0.795675337566796	0.403	0.216	3.64248371063175e-297	1	MOK
HOXD3	4.45282733529156e-301	0.749101057198357	0.361	0.181	1.32070858764748e-296	1	HOXD3
MIR29B2CHG	3.51329131465906e-299	0.667117573782304	0.595	0.389	1.04204220392788e-294	1	MIR29B2CHG
ZMYND8	1.93018695381326e-298	0.636041921521365	0.611	0.403	5.72493450501014e-294	1	ZMYND8
C2CD5	9.69410280659624e-298	0.632001455707281	0.483	0.283	2.87527089243644e-293	1	C2CD5
BCR	3.38628325667836e-297	0.696735458630288	0.502	0.298	1.0043716139308e-292	1	BCR
TAPT1-AS1	2.09402323335414e-295	0.634335041391329	0.619	0.408	6.21087291012837e-291	1	TAPT1-AS1
WDR91	5.66724630747066e-293	0.931352468984013	0.282	0.13	1.6809052547958e-288	1	WDR91
BABAM2	2.55955176657401e-290	0.516457950121509	0.778	0.585	7.5916305396585e-286	1	BABAM2
GTF2IRD1	4.15386985518156e-289	0.607244546222764	0.567	0.348	1.23203779904685e-284	1	GTF2IRD1
RAP1GAP	7.50339623775264e-289	0.97863422193498	0.283	0.133	2.22550732411743e-284	1	RAP1GAP
ZNF618	1.64543496846426e-287	0.597986381862131	0.565	0.356	4.88036011646499e-283	1	ZNF618
LRP6	2.32718689536357e-287	0.667715930573761	0.513	0.315	6.90243633164833e-283	1	LRP6
ACP6	8.90274080206367e-287	1.00613010970019	0.265	0.121	2.64055292189208e-282	1	ACP6
AHCYL1	1.60920136529328e-286	0.750495525750547	0.422	0.239	4.77289124945988e-282	1	AHCYL1
KCP1	6.3932849097299e-286	1.09285147970419	0.279	0.131	1.89624830422589e-281	1	KCP
KIZ	8.44282556823342e-285	0.913136582934806	0.371	0.199	2.50414206353803e-280	1	KIZ
FLNB	5.65541235408788e-284	0.5369481116788	0.577	0.361	1.67739530422246e-279	1	FLNB
CLEC16A	6.32890875682596e-284	0.572868498606336	0.588	0.378	1.87715433727458e-279	1	CLEC16A
FOXP21	3.40921540543328e-283	0.9420054906374	0.363	0.193	1.01117328925151e-278	1	FOXP2
RNPC3	1.51090643953322e-282	0.544149854777207	0.509	0.303	4.48134849965553e-278	1	RNPC3
KATNAL2	4.15305862294301e-282	0.840647650518628	0.402	0.224	1.2317971875649e-277	1	KATNAL2
CASC2	1.66698752369176e-281	0.950940892685976	0.309	0.153	4.94428499526975e-277	1	CASC2
PCCA	1.2442092798214e-278	0.505682094930229	0.825	0.658	3.69032472395028e-274	1	PCCA
MSANTD2	6.89028329285724e-278	0.785547233786209	0.35	0.183	2.04365802466146e-273	1	MSANTD2
PPP1CB	5.07085356910786e-276	0.703837926866346	0.422	0.239	1.50401516859739e-271	1	PPP1CB
SLC36A4	1.01247728756758e-274	0.861334436593567	0.304	0.149	3.00300763492544e-270	1	SLC36A4
ARRDC3	9.25895674822568e-274	0.745603226416969	0.306	0.15	2.74620657152374e-269	1	ARRDC3
HOXD10	1.07443314343696e-273	0.795560385179152	0.262	0.118	3.18676870343403e-269	1	HOXD10
PLCL1	2.66444068292638e-273	0.657745326473711	0.769	0.605	7.90273106555965e-269	1	PLCL1
UBA6-AS1	1.05077348948151e-272	0.692313231499781	0.555	0.357	3.11659416980216e-268	1	UBA6-AS1
ACVR1B	1.06315069351337e-272	0.617247587854992	0.476	0.28	3.15330495696066e-268	1	ACVR1B
DHX15	1.53210827985211e-271	0.674067648095962	0.447	0.261	4.54423315804137e-267	1	DHX15
TCAIM	2.18409898650057e-271	0.751741682683127	0.483	0.297	6.47803759396068e-267	1	TCAIM
MTERF1	8.23529585607932e-269	0.76181593165701	0.394	0.219	2.44258875091313e-264	1	MTERF1
SPTLC3	1.00992526216782e-265	0.740493395596294	0.415	0.236	2.99543832758974e-261	1	SPTLC3
AC138123.11	2.63437280210371e-265	1.04984726451127	0.332	0.177	7.81354973103961e-261	1	AC138123.1
MAP3K3	3.02889341237339e-265	0.704390083582574	0.401	0.223	8.98369786109948e-261	1	MAP3K3
TSGA101	2.00245303008909e-264	0.651171112764391	0.48	0.288	5.93927568724426e-260	1	TSGA10
FAAH2	2.34213118277964e-264	0.643179967106728	0.43	0.243	6.94676108812441e-260	1	FAAH2
AC087564.11	2.64972528814545e-264	0.847457121447974	0.374	0.207	7.85908520463941e-260	1	AC087564.1
PRKAB1	2.20224614593908e-263	0.792261722629954	0.255	0.117	6.53186206885532e-259	1	PRKAB1
AC105402.3	1.23381394390017e-262	0.576114752074407	0.48	0.285	3.65949215760791e-258	1	AC105402.3
OGDHL	5.97419182634649e-261	0.6437261113535	0.412	0.232	1.77194529569437e-256	1	OGDHL
DNM2	1.15315544458678e-260	0.526412879421517	0.671	0.463	3.42025904864438e-256	1	DNM2
TSC22D2	5.78683090690561e-257	0.5121626861413	0.55	0.351	1.7163740469882e-252	1	TSC22D2
RIC3	7.5517623360907e-256	0.879128982944533	0.288	0.142	2.2398527088845e-251	1	RIC3
ELOVL6	1.57547678416941e-253	0.942547056158104	0.251	0.117	4.67286414184648e-249	1	ELOVL6
PXN	7.33325681067449e-253	0.594020879952594	0.39	0.215	2.17504397004605e-248	1	PXN
LRRK21	1.79320065715348e-252	0.617794081876302	0.504	0.309	5.31863314911724e-248	1	LRRK2
GOT1	1.91113364762902e-252	0.87194523482788	0.352	0.194	5.66842239886768e-248	1	GOT1
TMEM161B-AS1	2.55899605449395e-252	0.66641950662132	0.491	0.308	7.58998229762905e-248	1	TMEM161B-AS1
ZNF532	2.5130059817963e-251	0.57688551565412	0.44	0.254	7.45357574200784e-247	1	ZNF532
DNAH6	4.12124854346033e-251	0.950926967709861	0.261	0.125	1.22236231799033e-246	1	DNAH6
ITGA3	1.03836496006813e-248	0.720223160965653	0.366	0.199	3.07979047156207e-244	1	ITGA3
PCNX2	1.23112943593882e-246	0.5365317775134	0.492	0.302	3.65152990699453e-242	1	PCNX2
NRSN2-AS1	5.4568240489204e-245	0.875408975886134	0.361	0.201	1.61849401290979e-240	1	NRSN2-AS1
WWP2	1.44485948828162e-244	0.528917863423544	0.551	0.354	4.28545324224327e-240	1	WWP2
SGMS1	1.81532776149979e-243	0.533589761849282	0.615	0.423	5.38426214060836e-239	1	SGMS1
BICDL11	1.34722320248991e-242	0.638535	0.555	0.358	3.99586401858506e-238	1	BICDL1
AC021231.1	2.17944148280161e-241	0.78469607496172	0.337	0.183	6.46422343798958e-237	1	AC021231.1
DPH6	1.29861267171841e-240	0.541929047066603	0.661	0.466	3.85168518431681e-236	1	DPH6
ABCC5	5.46958425693697e-240	0.550924008833967	0.443	0.258	1.62227869060751e-235	1	ABCC5
SRSF10	6.01816512998106e-238	0.59394497394123	0.409	0.237	1.78498777755238e-233	1	SRSF10
TTC14	1.39675558445925e-235	0.518867841244628	0.483	0.297	4.14277706350615e-231	1	TTC14
ZNF44	2.18057457502974e-233	0.542005878110935	0.516	0.329	6.46758418953821e-229	1	ZNF44
KLHL2	6.39719944760324e-233	0.64701033105875	0.366	0.205	1.89740935615912e-228	1	KLHL2
ARFGEF2	6.75769622448898e-232	0.546704512146027	0.56	0.369	2.00433270018343e-227	1	ARFGEF2
TDRD3	1.01638206608876e-231	0.52738145713962	0.557	0.367	3.01458920801926e-227	1	TDRD3
MSH2	1.20221312943222e-230	0.82516833481715	0.308	0.162	3.56576414189595e-226	1	MSH2
HHAT	2.75242616200288e-230	0.82251471036463	0.275	0.138	8.16369599650053e-226	1	HHAT
SLC25A29	7.2101348772142e-230	0.535533603384882	0.414	0.239	2.13852600458173e-225	1	SLC25A29
C1QTNF3-AMACR	3.06341804548879e-229	0.670004562613473	0.394	0.23	9.08609792291974e-225	1	C1QTNF3-AMACR
ACACB	6.67251562621154e-228	0.609341637523706	0.618	0.435	1.97906813473434e-223	1	ACACB
SNX10	2.09343819907097e-227	0.539913014537343	0.379	0.212	6.2091376984445e-223	1	SNX10
TOM1L2	2.53958224617276e-227	0.509205645573266	0.545	0.356	7.53240094214841e-223	1	TOM1L2
SLC44A31	7.45139570419609e-227	0.681313834685493	0.389	0.224	2.21008396586456e-222	1	SLC44A3
NUP88	4.24637147519588e-225	0.729119133395862	0.346	0.191	1.2594737795431e-220	1	NUP88
SEMA4B	8.16984730039996e-225	0.785976753852149	0.321	0.174	2.42317670929863e-220	1	SEMA4B
HK1	8.44364016177814e-225	0.620681210692056	0.297	0.151	2.5043836719834e-220	1	HK1
SLC39A10	4.00392534312019e-224	0.683443489239288	0.328	0.178	1.18756425676945e-219	1	SLC39A10
CD47	4.54096517887538e-224	0.574819607074497	0.283	0.143	1.34685027205444e-219	1	CD47
PDCD4	4.78867691082865e-224	0.657666909888376	0.288	0.148	1.42032157175178e-219	1	PDCD4
CHP1	6.49606896024371e-224	0.912058326841034	0.294	0.155	1.92673405360828e-219	1	CHP1
RNF10	2.36911677893066e-222	0.579473981233637	0.437	0.267	7.02680036630833e-218	1	RNF10
GRAMD2B	9.67610979510491e-220	0.5279339420258	0.588	0.403	2.86993416522812e-215	1	GRAMD2B
SESTD1	2.82740296782176e-219	0.592089402517491	0.468	0.295	8.38607720255933e-215	1	SESTD1
DAB1	3.86898680859925e-219	0.684014797916574	0.429	0.263	1.14754148743054e-214	1	DAB1
ACTR3C	1.65731633963795e-217	0.579843432299409	0.437	0.266	4.91560026336615e-213	1	ACTR3C
GPATCH2L	2.83804699617396e-216	0.525054309072825	0.505	0.327	8.41764739065196e-212	1	GPATCH2L
NRG31	1.61692007599709e-215	0.558434682607577	0.397	0.233	4.79578494540738e-211	1	NRG3
CIRBP	3.24858951778066e-215	0.559450750796856	0.551	0.365	9.63531650973745e-211	1	CIRBP
DYNC2LI11	5.2976288234145e-214	0.604503095127819	0.359	0.204	1.57127670902474e-209	1	DYNC2LI1
SERINC2	2.84014750810792e-213	0.718769214249722	0.263	0.133	8.42387750904808e-209	1	SERINC2
NLGN4Y	3.29464814993378e-213	1.15289382288546	0.303	0.17	9.77192641270359e-209	1	NLGN4Y
SPAG16	1.16176013702898e-212	0.57599971003137	0.54	0.361	3.44578056642796e-208	1	SPAG16
SLC25A12	1.2959351078488e-212	0.574106941701397	0.458	0.288	3.84374352987954e-208	1	SLC25A12
HCG17	3.58800647873815e-212	0.586967968232791	0.448	0.277	1.06420272159374e-207	1	HCG17
ARAP2	2.0678149975963e-208	0.506110668724635	0.393	0.231	6.13313928287063e-204	1	ARAP2
PFKL	6.78726492470793e-208	0.617746460768863	0.346	0.195	2.01310277666837e-203	1	PFKL
TMEM72-AS11	1.22089178812567e-207	1.23297381023198	0.264	0.14	3.62116504358073e-203	1	TMEM72-AS1
AF117829.1	1.26961826005574e-207	0.514004394835128	0.571	0.388	3.76568775932533e-203	1	AF117829.1
MLLT6	1.57742288147009e-207	0.508871123056176	0.414	0.248	4.67863626644029e-203	1	MLLT6
PKM	4.25110906728353e-206	0.512833164742982	0.383	0.226	1.2608789493563e-201	1	PKM
GOLGA8A	7.21854116670882e-205	0.557638385713508	0.332	0.183	2.14101931004584e-200	1	GOLGA8A
EFCAB61	2.53003751244976e-203	0.639734999225989	0.39	0.234	7.50409126192599e-199	1	EFCAB6
NR1H41	5.46591237505941e-203	0.558516133202598	0.347	0.195	1.62118961044262e-198	1	NR1H4
ASTN21	6.33874737336311e-200	0.697129889412764	0.542	0.379	1.8800724709395e-195	1	ASTN2
BCL7C	9.14642278274129e-200	0.691764285563752	0.317	0.175	2.71282899736107e-195	1	BCL7C
MYO19	6.67910049803362e-198	0.668404612275799	0.32	0.179	1.98102120771677e-193	1	MYO19
TNIP1	2.41845317960408e-197	0.592733169488863	0.322	0.18	7.17313213070569e-193	1	TNIP1
PRKCI	4.07324241103206e-197	0.545449571701301	0.396	0.238	1.20812369911211e-192	1	PRKCI
MAPKBP1	3.29601674880293e-196	0.691524973054799	0.292	0.158	9.7759856769495e-192	1	MAPKBP1
ULK1	5.29735890288342e-196	0.660577650538529	0.307	0.168	1.57119665059522e-191	1	ULK1
IFT74	2.98896805808948e-195	0.579014356025306	0.365	0.214	8.86527926029339e-191	1	IFT74
GPR391	6.5308428037332e-194	0.762954013327882	0.309	0.173	1.93704797558727e-189	1	GPR39
ANKRD13A	8.88714942128565e-194	0.561345337454212	0.298	0.161	2.63592851835332e-189	1	ANKRD13A
AC092535.3	2.32038712410662e-192	0.824574502127461	0.291	0.16	6.88226821010024e-188	1	AC092535.3
CDH1	5.39235131552845e-192	0.527668522342877	0.337	0.187	1.59937140018574e-187	1	CDH1
LINC02256	1.71713082374516e-191	0.525797953872046	0.427	0.267	5.09301002322815e-187	1	LINC02256
SMS	4.19351385786792e-191	0.875428941763849	0.297	0.164	1.24379621024363e-186	1	SMS
AC053527.1	1.04469623757231e-190	0.546624359759846	0.384	0.231	3.09856904063948e-186	1	AC053527.1
CPD	1.36234454856934e-190	0.734069696403559	0.323	0.185	4.04071393105667e-186	1	CPD
PPM1H	9.22403907978104e-190	0.62684744788241	0.454	0.291	2.73584999106306e-185	1	PPM1H
DGKH1	6.85216842084073e-189	0.5620550193367	0.572	0.403	2.03235315362136e-184	1	DGKH
CSAD	1.05138932366139e-187	0.610680172787303	0.362	0.214	3.11842073397967e-183	1	CSAD
SMARCA4	1.36484810434505e-187	0.510475285961084	0.479	0.311	4.04813947748743e-183	1	SMARCA4
CREBRF	7.97588018524233e-186	0.502865396419641	0.425	0.267	2.36564606294288e-181	1	CREBRF
CCDC1461	2.77854107261912e-185	0.534318105637855	0.389	0.236	8.24115282138832e-181	1	CCDC146
NSD2	3.07579123759403e-185	0.517258187954893	0.437	0.276	9.12279681070388e-181	1	NSD2
KIRREL1	6.06568528904886e-185	0.507019619669289	0.312	0.172	1.79908225673189e-180	1	KIRREL1
TEX91	6.88255010462021e-183	0.591062698135812	0.334	0.193	2.04136436103035e-178	1	TEX9
TSC2	7.20288062339281e-183	0.615822552160701	0.285	0.155	2.13637439289831e-178	1	TSC2
SLCO4C11	1.05943085125098e-182	0.611611521258615	0.272	0.146	3.14227190481041e-178	1	SLCO4C1
FAM135A	2.77051430364532e-182	0.513667790455077	0.495	0.33	8.21734542461203e-178	1	FAM135A
STRN	2.3399343013413e-181	0.543477024967536	0.433	0.276	6.94024513777829e-177	1	STRN
COQ4	5.23441650667926e-181	0.600120767226094	0.353	0.208	1.55252793588107e-176	1	COQ4
Z93930.2	8.82034025938063e-181	0.626021901660827	0.313	0.178	2.61611292093229e-176	1	Z93930.2
MICU3	3.91415949303613e-179	0.53185960639445	0.309	0.174	1.16093970563452e-174	1	MICU3
ARMC2	2.63355049184e-178	0.598653800188796	0.298	0.167	7.81111075879744e-174	1	ARMC2
IFRD1	3.39324859522863e-178	0.756215353337493	0.302	0.172	1.00643753334481e-173	1	IFRD1
PLOD2	8.42726954307834e-178	0.529485949298076	0.288	0.159	2.49952814647704e-173	1	PLOD2
NAA16	1.53578608388787e-177	0.554584333644189	0.332	0.193	4.55514152481142e-173	1	NAA16
ADCY6	1.71414130522573e-177	0.721289555491892	0.268	0.145	5.08414311129951e-173	1	ADCY6
LINC00886	4.07270635152164e-177	0.572258728532268	0.331	0.193	1.20796470386132e-172	1	LINC00886
ANKRD61	2.49347855437891e-176	0.503386465295385	0.38	0.231	7.39565739228786e-172	1	ANKRD6
AP002495.2	1.62263472358879e-175	0.624354153207742	0.34	0.201	4.81273459016434e-171	1	AP002495.2
DCDC11	2.36841102529114e-174	0.601474396398716	0.319	0.185	7.02470710101351e-170	1	DCDC1
COL6A1	4.25845045358885e-173	0.605242180122861	0.289	0.161	1.26305640453445e-168	1	COL6A1
IDH2	2.2757159811242e-172	0.547036971746514	0.319	0.185	6.74977360001439e-168	1	IDH2
ATG10	1.00706913784088e-171	0.530410320600199	0.425	0.273	2.98696706283604e-167	1	ATG10
TPD52L1	1.33263609292158e-171	0.550466181937936	0.284	0.157	3.95259865160539e-167	1	TPD52L1
N4BP2L1	2.0118662153873e-171	0.558263628798753	0.268	0.145	5.96719519483872e-167	1	N4BP2L1
VEPH1	3.27989752522461e-170	0.530520974179582	0.325	0.189	9.7281760598162e-166	1	VEPH1
RASSF8	4.42156373679744e-168	0.546892232877832	0.479	0.323	1.31143580433412e-163	1	RASSF8
KDM7A	5.17286339703958e-168	0.522301087195049	0.32	0.185	1.53427128356194e-163	1	KDM7A
FGFR21	2.6625421642874e-167	0.566771863238968	0.337	0.199	7.89710005927642e-163	1	FGFR2
DSE	7.4233317172984e-164	0.569465139280338	0.365	0.226	2.2017601873507e-159	1	DSE
AC104123.1	1.99057038241724e-160	0.683453854973954	0.294	0.171	5.90403175424952e-156	1	AC104123.1
DDX24	1.63408614176861e-159	0.533069475665267	0.35	0.212	4.8466994964857e-155	1	DDX24
ERMP1	7.08708152565715e-158	0.530570556349731	0.295	0.17	2.10202838050991e-153	1	ERMP1
ZNF138	2.20717021436238e-156	0.615171980636115	0.253	0.139	6.54646685579882e-152	1	ZNF138
SMIM8	2.61831806290858e-156	0.614971966890192	0.313	0.186	7.76593137458685e-152	1	SMIM8
ERICH1	5.31807256569222e-155	0.574702285664938	0.443	0.295	1.57734032298431e-150	1	ERICH1
METTL25	1.1055216628379e-154	0.583967428822603	0.326	0.197	3.27897725197722e-150	1	METTL25
MYH10	1.14208908293788e-152	0.539516793933218	0.461	0.311	3.38743621999377e-148	1	MYH10
EPN1	1.68718514433496e-152	0.506637834625623	0.286	0.166	5.00419113809748e-148	1	EPN1
TFB1M	5.04805251600773e-151	0.51949195729434	0.282	0.162	1.49725237624789e-146	1	TFB1M
ALCAM1	7.30435897829102e-151	0.551963061288202	0.388	0.249	2.16647287296112e-146	1	ALCAM
DNAJC11	2.09364476749018e-150	0.511398170735169	0.41	0.268	6.20975038037586e-146	1	DNAJC11
WNK1	3.27207827220516e-150	0.636171172112101	0.656	0.52	9.70498415536051e-146	1	WNK1
CASD1	2.13684188818944e-146	0.568473867448789	0.316	0.191	6.33787304036987e-142	1	CASD1
GNG7	5.50899501908402e-144	0.664950654189602	0.33	0.206	1.63396792266032e-139	1	GNG7
MET1	2.04856470737895e-142	0.732716427093561	0.383	0.249	6.07604292208598e-138	1	MET
HKDC11	5.3428405325006e-142	0.507524465814651	0.253	0.143	1.58468650193968e-137	1	HKDC1
HYDIN1	4.50997672245191e-141	0.510056037783846	0.366	0.233	1.33765909587924e-136	1	HYDIN
TMEM120B	9.1053916513502e-139	0.608886747279794	0.329	0.206	2.70065916379047e-134	1	TMEM120B
MIR646HG	3.24438011688794e-136	0.788766757816638	0.264	0.158	9.62283142668964e-132	1	MIR646HG
MAPK8IP3	3.80242947525256e-134	0.507278065008713	0.372	0.24	1.12780058235991e-129	1	MAPK8IP3
AC087500.1	1.87732910473271e-132	0.555969500104176	0.259	0.151	5.56815812463721e-128	1	AC087500.1
INTS6	1.39013822773984e-131	0.535825234221813	0.42	0.287	4.12314998347637e-127	1	INTS6
ZDHHC7	3.80631812382708e-131	0.502987983630499	0.257	0.149	1.12895395552711e-126	1	ZDHHC7
ZNF717	3.53510678221864e-130	0.584908225734919	0.262	0.155	1.04851267160605e-125	1	ZNF717
IQCH-AS1	6.72857572365721e-130	0.540648432330008	0.26	0.152	1.99569555963673e-125	1	IQCH-AS1
RAI1	6.73721956413693e-129	0.534693266325604	0.338	0.215	1.99825932272301e-124	1	RAI1
DDB1	1.00956819878223e-128	0.533014402158741	0.252	0.148	2.99437927758811e-124	1	DDB1
MTRNR2L8	1.79089269717315e-125	0.639655729096854	0.433	0.312	5.31178773981556e-121	1	MTRNR2L8
PLIN5	2.51126845796851e-124	0.585379782121668	0.257	0.151	7.44842224633459e-120	1	PLIN5
IQCH1	1.29604771579847e-123	0.56245242422407	0.295	0.183	3.84407752505827e-119	1	IQCH
AC099669.1	5.99561769786686e-122	0.605572987913236	0.259	0.155	1.77830020918731e-117	1	AC099669.1
RAP2C-AS1	9.41532245481047e-117	0.596467201111467	0.331	0.219	2.79258464009678e-112	1	RAP2C-AS1
AC012593.11	7.26888823222063e-113	0.714945779708742	0.289	0.186	2.15595224967664e-108	1	AC012593.1
ACSM2B1	0	2.84846309713866	0.926	0.325	0	2	ACSM2B
ACSM2A1	0	2.74395027510617	0.948	0.36	0	2	ACSM2A
SLC13A3	0	2.58524140406807	0.841	0.258	0	2	SLC13A3
MIOX	0	3.73776518853936	0.74	0.162	0	2	MIOX
GRAMD1B	0	2.94914643037458	0.782	0.206	0	2	GRAMD1B
SLC16A9	0	2.66840619138026	0.813	0.265	0	2	SLC16A9
SLC5A12	0	2.85395927422858	0.805	0.264	0	2	SLC5A12
SMIM2-AS1	0	2.74645203298804	0.701	0.176	0	2	SMIM2-AS1
FTCD	0	3.30666312684389	0.726	0.203	0	2	FTCD
AGXT21	0	2.91176474042723	0.681	0.166	0	2	AGXT2
CUBN1	0	2.73138122628091	0.954	0.447	0	2	CUBN
PRODH2	0	3.58764103879911	0.651	0.146	0	2	PRODH2
PDZD2	0	2.49767079485372	0.861	0.359	0	2	PDZD2
SLC22A6	0	3.15739584446478	0.619	0.119	0	2	SLC22A6
MME	0	2.41139846721655	0.739	0.241	0	2	MME
SLC6A13	0	2.77440171229383	0.672	0.178	0	2	SLC6A13
EBNA1BP2	0	3.2496700511024	0.64	0.146	0	2	EBNA1BP2
PLG	0	3.49151945462136	0.559	0.074	0	2	PLG
AL391117.11	0	2.53860229411883	0.669	0.199	0	2	AL391117.1
ACSF21	0	2.60690679018193	0.696	0.23	0	2	ACSF2
AC096577.11	0	2.8139266012497	0.665	0.207	0	2	AC096577.1
SLC17A11	0	1.91623970655873	0.803	0.348	0	2	SLC17A1
SORCS1	0	2.93632455978519	0.65	0.197	0	2	SORCS1
AC087762.11	0	2.32465021134464	0.622	0.173	0	2	AC087762.1
CYP4A22-AS1	0	4.0816581250049	0.514	0.066	0	2	CYP4A22-AS1
SLC2A91	0	1.75877178095226	0.794	0.349	0	2	SLC2A9
Z93403.11	0	2.72286375144309	0.612	0.171	0	2	Z93403.1
GLYAT1	0	2.29809846864866	0.658	0.219	0	2	GLYAT
ERRFI1	0	2.32060883339043	0.694	0.263	0	2	ERRFI1
SLC36A2	0	3.18168218244653	0.565	0.142	0	2	SLC36A2
SLC13A11	0	2.10173759260741	0.67	0.249	0	2	SLC13A1
LINC010601	0	2.58481454089787	0.613	0.192	0	2	LINC01060
ASS1	0	2.24205329425513	0.643	0.223	0	2	ASS1
SLC4A41	0	2.08951535182345	0.787	0.369	0	2	SLC4A4
PAH1	0	2.2504645381142	0.618	0.207	0	2	PAH
AC027288.3	0	2.63027033712417	0.609	0.203	0	2	AC027288.3
LRP21	0	1.50915531632712	0.853	0.447	0	2	LRP2
AK41	0	2.20871026651116	0.596	0.199	0	2	AK4
CYP3A5	0	4.55612029452491	0.503	0.11	0	2	CYP3A5
SLC16A122	0	2.02459158541966	0.759	0.367	0	2	SLC16A12
SLC28A11	0	2.1829643509946	0.575	0.185	0	2	SLC28A1
ALDOB	0	1.54386931637838	0.591	0.202	0	2	ALDOB
RAB11FIP31	0	2.44565419321536	0.91	0.525	0	2	RAB11FIP3
PTH1R1	0	1.95248903929772	0.89	0.509	0	2	PTH1R
SLC34A11	0	2.55556513743486	0.484	0.114	0	2	SLC34A1
ZNF804B1	0	2.37394227052958	0.531	0.162	0	2	ZNF804B
TINAG1	0	1.93231841178792	0.613	0.245	0	2	TINAG
RNF212B	0	3.90574	0.446	0.08	0	2	RNF212B
NCKAP51	0	1.86251535285374	0.748	0.384	0	2	NCKAP5
FGGY	0	2.34545676593298	0.777	0.417	0	2	FGGY
AFM	0	3.82190841180031	0.41	0.051	0	2	AFM
DPEP1	0	2.48095483539425	0.493	0.134	0	2	DPEP1
ADAMTS9-AS11	0	1.76429032362455	0.719	0.361	0	2	ADAMTS9-AS1
AL110292.11	0	2.83409656872723	0.479	0.123	0	2	AL110292.1
LINC006711	0	2.24239463038245	0.517	0.164	0	2	LINC00671
SUGCT1	0	1.79375714690026	0.728	0.378	0	2	SUGCT
AL589669.11	0	1.71907442081503	0.561	0.213	0	2	AL589669.1
TRPM31	0	1.47175214723694	0.809	0.462	0	2	TRPM3
RASSF41	0	1.92455668131712	0.626	0.279	0	2	RASSF4
AC087482.1	0	2.40068722133231	0.458	0.112	0	2	AC087482.1
DPYS1	0	1.75811984792051	0.544	0.209	0	2	DPYS
PRUNE21	0	1.60816922845408	0.597	0.262	0	2	PRUNE2
UPB1	0	2.45437268673358	0.421	0.089	0	2	UPB1
LINC008711	0	2.10189953621332	0.535	0.205	0	2	LINC00871
ACMSD1	0	2.04872165427006	0.528	0.199	0	2	ACMSD
ALDH1L1	0	2.10700320765826	0.581	0.252	0	2	ALDH1L1
MLXIPL1	0	2.62126816437877	0.478	0.15	0	2	MLXIPL
EHHADH1	0	2.19644154071668	0.548	0.222	0	2	EHHADH
RHOBTB11	0	1.56176064551164	0.642	0.316	0	2	RHOBTB1
SLC47A11	0	1.76582098271173	0.559	0.234	0	2	SLC47A1
CYP4F3	0	3.10659083517561	0.391	0.066	0	2	CYP4F3
BHMT1	0	1.84740414089667	0.551	0.229	0	2	BHMT
XYLB1	0	2.31889606758327	0.491	0.169	0	2	XYLB
SLC12A6	0	2.23871813653997	0.559	0.238	0	2	SLC12A6
PCDH15	0	2.68328377834898	0.445	0.125	0	2	PCDH15
MSRA1	0	1.78499626583485	0.713	0.393	0	2	MSRA
AFMID	0	2.24328173073106	0.524	0.209	0	2	AFMID
HPN1	0	1.76495736363247	0.657	0.346	0	2	HPN
HNF4A-AS1	0	3.31010167757118	0.36	0.049	0	2	HNF4A-AS1
HNF4A1	0	2.13027036559453	0.446	0.136	0	2	HNF4A
SLC27A2	0	2.59841191972502	0.427	0.117	0	2	SLC27A2
CDH91	0	2.10590708212559	0.459	0.152	0	2	CDH9
ANPEP1	0	1.31977916285327	0.546	0.24	0	2	ANPEP
KCNJ151	0	1.53267463362834	0.686	0.38	0	2	KCNJ15
ASPA	0	2.56931656903322	0.432	0.126	0	2	ASPA
KCNK5	0	2.06967922313278	0.437	0.131	0	2	KCNK5
PPARA	0	1.85532213297086	0.716	0.41	0	2	PPARA
SLC5A101	0	2.79990157221517	0.401	0.096	0	2	SLC5A10
CYP4A11	0	2.8872951017446	0.365	0.061	0	2	CYP4A11
HECW11	0	1.8796891549384	0.458	0.155	0	2	HECW1
CRYL1	0	1.85804332027987	0.663	0.362	0	2	CRYL1
PPP1R16B	0	1.66015982983534	0.47	0.17	0	2	PPP1R16B
BBOX11	0	1.65079322100849	0.52	0.221	0	2	BBOX1
ABCC21	0	2.49554208219849	0.405	0.108	0	2	ABCC2
SLC1A11	0	1.80677277434188	0.561	0.264	0	2	SLC1A1
L3MBTL41	0	1.66931994793561	0.767	0.471	0	2	L3MBTL4
IL6R	0	1.98115040439964	0.481	0.187	0	2	IL6R
MCF2L1	0	1.8823716789977	0.597	0.305	0	2	MCF2L
RNF152	0	1.56457056796252	0.703	0.411	0	2	RNF152
ENPEP1	0	1.26795805239371	0.572	0.283	0	2	ENPEP
GPX3	0	0.577910099408304	0.838	0.549	0	2	GPX3
FUT61	0	2.65880436654388	0.378	0.09	0	2	FUT6
HAO2	0	3.13277784629893	0.342	0.056	0	2	HAO2
SLC22A5	0	1.65885029313947	0.503	0.217	0	2	SLC22A5
ZYG11A	0	3.36942275262454	0.342	0.056	0	2	ZYG11A
FKBP5	0	1.52605067530356	0.757	0.476	0	2	FKBP5
PCK1	0	1.89959522682867	0.398	0.121	0	2	PCK1
P4HA2	0	2.23387559637309	0.391	0.115	0	2	P4HA2
PRLR	0	1.66573131200811	0.499	0.223	0	2	PRLR
CLDN101	0	1.46321274280937	0.574	0.298	0	2	CLDN10
LIN52	0	2.00888797862474	0.533	0.259	0	2	LIN52
AC113414.1	0	2.11104835296229	0.452	0.179	0	2	AC113414.1
NQO2	0	2.03709802552745	0.459	0.186	0	2	NQO2
AC004053.11	0	2.28657981661992	0.417	0.145	0	2	AC004053.1
BAIAP2	0	1.98391860857764	0.433	0.165	0	2	BAIAP2
TMEM246-AS11	0	2.66290619032697	0.347	0.079	0	2	TMEM246-AS1
PTH2R1	0	1.36387442193134	0.945	0.681	0	2	PTH2R
EPB41L3	0	1.62898684910016	0.605	0.342	0	2	EPB41L3
TPCN1	0	1.59954817707797	0.64	0.382	0	2	TPCN1
KIAA15491	0	1.80924002806375	0.504	0.247	0	2	KIAA1549
NOX41	0	1.20118238502503	0.654	0.398	0	2	NOX4
BHMT21	0	1.64233055986537	0.525	0.271	0	2	BHMT2
ZBTB16	0	0.668625576079982	0.75	0.496	0	2	ZBTB16
SH3BP2	0	2.01713103249816	0.418	0.166	0	2	SH3BP2
CDHR5	0	2.67215215912756	0.324	0.073	0	2	CDHR5
AC004485.11	0	2.16133449176198	0.367	0.117	0	2	AC004485.1
GLIS11	0	1.49236792386398	0.434	0.184	0	2	GLIS1
KHK	0	2.41744081302946	0.34	0.091	0	2	KHK
KCNH6	0	3.49304165136038	0.287	0.038	0	2	KCNH6
SLC5A21	0	2.1293018823199	0.379	0.131	0	2	SLC5A2
DLG21	0	1.24903835629111	0.817	0.57	0	2	DLG2
MGAM	0	1.94830405958594	0.368	0.123	0	2	MGAM
PCLO1	0	1.52411936755047	0.638	0.393	0	2	PCLO
SLC7A71	0	2.04099480973737	0.374	0.129	0	2	SLC7A7
DRAIC	0	2.88260891395658	0.309	0.065	0	2	DRAIC
AMN	0	1.84873262435661	0.381	0.138	0	2	AMN
CNTN41	0	1.24195916030009	0.569	0.326	0	2	CNTN4
PDZK11	0	1.24546682487192	0.522	0.28	0	2	PDZK1
KCNQ1OT1	0	1.52263372105397	0.665	0.424	0	2	KCNQ1OT1
CDHR31	0	1.50747456647181	0.475	0.234	0	2	CDHR3
GADD45A	0	2.71657214564479	0.338	0.098	0	2	GADD45A
PDE7A1	0	1.39453807159442	0.619	0.381	0	2	PDE7A
PTPRD1	0	0.806029481439327	0.629	0.393	0	2	PTPRD
PDZD3	0	3.34233850494006	0.283	0.048	0	2	PDZD3
ALDH6A1	0	1.72551605423263	0.389	0.155	0	2	ALDH6A1
SHMT11	0	1.72726037538317	0.431	0.197	0	2	SHMT1
SLC25A481	0	2.02404948300541	0.354	0.12	0	2	SLC25A48
TTC38	0	1.83018118973184	0.416	0.182	0	2	TTC38
ESPN	0	2.39616469013064	0.308	0.075	0	2	ESPN
PC	0	2.53897201129425	0.316	0.085	0	2	PC
PQLC1	0	2.01217713420037	0.408	0.177	0	2	PQLC1
MAPT1	0	2.03938809122384	0.343	0.115	0	2	MAPT
NLGN11	0	1.04554496470883	0.72	0.492	0	2	NLGN1
BNIP3L	0	1.52124135726197	0.499	0.272	0	2	BNIP3L
ENPP6	0	2.92229856550592	0.284	0.058	0	2	ENPP6
RHEX1	0	0.61064015973498	0.543	0.318	0	2	RHEX
AC007364.11	0	1.66179627734811	0.388	0.163	0	2	AC007364.1
DIXDC1	0	2.02080366436214	0.441	0.216	0	2	DIXDC1
SLC25A42	0	1.83343058088502	0.377	0.152	0	2	SLC25A42
NPL1	0	1.90606752192667	0.361	0.136	0	2	NPL
SLC22A7	0	2.92704841617104	0.278	0.054	0	2	SLC22A7
ENPP3	0	2.81457375306808	0.3	0.077	0	2	ENPP3
AC018467.11	0	1.99132662148405	0.328	0.107	0	2	AC018467.1
TENM11	0	1.70472527135233	0.413	0.192	0	2	TENM1
EYA2	0	1.58709235058898	0.398	0.178	0	2	EYA2
LINC02275	0	3.17075492929057	0.276	0.056	0	2	LINC02275
AC006305.1	0	3.29322524574486	0.261	0.041	0	2	AC006305.1
FGFR31	0	2.29590043240715	0.35	0.13	0	2	FGFR3
SH3YL1	0	1.84585405990292	0.497	0.277	0	2	SH3YL1
SLC47A21	0	1.28054021579619	0.393	0.175	0	2	SLC47A2
CTSH	0	1.80881864604767	0.377	0.159	0	2	CTSH
SLC39A5	0	2.55150932371385	0.274	0.059	0	2	SLC39A5
PLEKHA61	0	1.33825897692763	0.582	0.367	0	2	PLEKHA6
SLC6A19	0	2.40355456162297	0.282	0.067	0	2	SLC6A19
ATP8B4	0	1.76361015031175	0.327	0.115	0	2	ATP8B4
SNX301	0	1.67611065296099	0.449	0.237	0	2	SNX30
DHTKD1	0	1.72939832521378	0.419	0.208	0	2	DHTKD1
AC008554.11	0	1.93954738858768	0.411	0.2	0	2	AC008554.1
CHDH1	0	1.98276053125344	0.345	0.134	0	2	CHDH
USP21	0	2.16634833257635	0.323	0.114	0	2	USP2
MTRNR2L81	0	1.96081038383523	0.511	0.303	0	2	MTRNR2L8
COL19A1	0	1.75765936619703	0.472	0.264	0	2	COL19A1
RGN	0	2.01938562054695	0.355	0.149	0	2	RGN
GLYATL1	0	2.38116356071985	0.281	0.078	0	2	GLYATL1
GIPC21	0	1.52974291940977	0.387	0.185	0	2	GIPC2
LINC01788	0	2.18750522317744	0.31	0.11	0	2	LINC01788
SERPINF2	0	2.15069586071343	0.292	0.093	0	2	SERPINF2
LINC01020	0	2.59927337689663	0.25	0.052	0	2	LINC01020
MAF	0	1.71507737900134	0.345	0.147	0	2	MAF
FBXO21	0	1.6666027497993	0.483	0.286	0	2	FBXO21
ACO1	0	1.66299643531614	0.369	0.173	0	2	ACO1
TM7SF31	0	1.51196408883462	0.493	0.297	0	2	TM7SF3
KIF12	0	1.60028731467489	0.493	0.298	0	2	KIF12
GDA1	0	1.04918206521618	0.399	0.205	0	2	GDA
ADORA2A-AS1	0	2.25889211200632	0.271	0.077	0	2	ADORA2A-AS1
ANKS1B	0	2.05543549853469	0.43	0.236	0	2	ANKS1B
MARC2	0	1.69994416135677	0.431	0.237	0	2	MARC2
SLC22A11	0	2.35388550996942	0.266	0.072	0	2	SLC22A11
ABLIM3	0	2.08867220825632	0.292	0.099	0	2	ABLIM3
ALDH3A2	0	1.92035846193634	0.35	0.157	0	2	ALDH3A2
ABHD6	0	1.74962753092733	0.33	0.139	0	2	ABHD6
AGMO1	0	1.57360584683568	0.326	0.136	0	2	AGMO
IYD	0	2.38439507555982	0.255	0.065	0	2	IYD
PCSK5	0	0.995776471015541	0.476	0.286	0	2	PCSK5
GOLGB1	0	1.70443627153401	0.697	0.507	0	2	GOLGB1
ABCC61	0	1.70272031628026	0.337	0.148	0	2	ABCC6
CNTNAP3B1	0	1.05653077195757	0.515	0.326	0	2	CNTNAP3B
D2HGDH	0	1.64712346214316	0.446	0.257	0	2	D2HGDH
SLC22A8	0	1.4580321520129	0.295	0.108	0	2	SLC22A8
SORD	0	1.75393971787168	0.293	0.106	0	2	SORD
CAPN121	0	2.14096414213351	0.304	0.118	0	2	CAPN12
HPD	0	1.78892458024898	0.264	0.078	0	2	HPD
ARSB1	0	1.4590348082561	0.397	0.212	0	2	ARSB
TMEM106A	0	2.01325305016221	0.279	0.094	0	2	TMEM106A
GPR155	0	1.73028059743413	0.352	0.167	0	2	GPR155
FRMD4B	0	0.959453197968435	0.564	0.379	0	2	FRMD4B
MAST41	0	1.0001651609571	0.771	0.588	0	2	MAST4
FAM20C1	0	1.35354949520325	0.429	0.246	0	2	FAM20C
AC005726.1	0	2.40266323846485	0.27	0.088	0	2	AC005726.1
LINC02147	0	1.69467589786226	0.276	0.094	0	2	LINC02147
ZNF691	0	1.84807632199149	0.418	0.236	0	2	ZNF69
TNFRSF14	0	1.85141907962228	0.322	0.141	0	2	TNFRSF14
ZHX31	0	1.35824242647297	0.624	0.443	0	2	ZHX3
WDR72	0	1.15272955340594	0.763	0.583	0	2	WDR72
HGD	0	1.55043326245956	0.371	0.191	0	2	HGD
PEPD1	0	1.27954258089064	0.374	0.194	0	2	PEPD
SLC7A8	0	1.51120322299222	0.395	0.216	0	2	SLC7A8
GGT1	0	1.88163190876589	0.288	0.111	0	2	GGT1
KHDRBS21	0	1.55915215807365	0.296	0.119	0	2	KHDRBS2
STPG2	0	1.01195916940737	0.596	0.419	0	2	STPG2
ABAT1	0	1.58118943859552	0.326	0.151	0	2	ABAT
RTTN	0	1.81266099274274	0.382	0.208	0	2	RTTN
ACSS21	0	1.47568472267565	0.416	0.242	0	2	ACSS2
EPHX2	0	1.68831235501357	0.358	0.184	0	2	EPHX2
LINC020271	0	1.3824841997315	0.314	0.14	0	2	LINC02027
ANK21	0	1.15293926883079	0.518	0.345	0	2	ANK2
REPS2	0	1.34810757575918	0.359	0.186	0	2	REPS2
RASSF8-AS1	0	1.86734496747403	0.309	0.137	0	2	RASSF8-AS1
TIMM23B	0	1.56372188200335	0.583	0.411	0	2	TIMM23B
DHFR	0	1.67233556834668	0.64	0.469	0	2	DHFR
MST1	0	2.36707844550268	0.265	0.096	0	2	MST1
MTRNR2L12	0	1.81518914179594	0.47	0.302	0	2	MTRNR2L12
YBX3	0	1.55973627837341	0.426	0.258	0	2	YBX3
PKHD11	0	0.529499955302118	0.933	0.766	0	2	PKHD1
TRABD2B1	0	0.748779715679959	0.676	0.51	0	2	TRABD2B
PAPLN1	0	1.33272311467671	0.382	0.216	0	2	PAPLN
AC034195.1	0	1.33140891008428	0.413	0.248	0	2	AC034195.1
GALM1	0	1.30480462155142	0.361	0.196	0	2	GALM
SAT2	0	1.85124068613999	0.277	0.113	0	2	SAT2
GOLGA4	0	1.44525512335539	0.821	0.657	0	2	GOLGA4
KLKB1	0	2.06677749242107	0.27	0.107	0	2	KLKB1
HSD17B14	0	2.0422385240689	0.259	0.096	0	2	HSD17B14
TRPV41	0	1.48493829955015	0.356	0.194	0	2	TRPV4
EPS8L21	0	1.53230429916354	0.448	0.288	0	2	EPS8L2
LINC015151	0	1.63627099419043	0.336	0.176	0	2	LINC01515
AOX1	0	1.46828356432175	0.266	0.107	0	2	AOX1
AASS	0	1.57929883017619	0.355	0.197	0	2	AASS
IGSF111	0	1.78245913797127	0.271	0.114	0	2	IGSF11
PARP10	0	1.85809861049254	0.278	0.121	0	2	PARP10
CMBL	0	1.37343165702954	0.291	0.135	0	2	CMBL
SFXN2	0	1.83032588849108	0.26	0.105	0	2	SFXN2
HDAC6	0	2.10946891331982	0.267	0.113	0	2	HDAC6
PFKFB2	0	1.44554595117596	0.304	0.151	0	2	PFKFB2
AC009060.1	0	2.08354074070748	0.257	0.105	0	2	AC009060.1
TIPARP	0	1.62717502949601	0.29	0.138	0	2	TIPARP
AC098829.1	0	2.28517142866635	0.308	0.157	0	2	AC098829.1
FN3K	0	2.09165451959016	0.254	0.106	0	2	FN3K
SLC22A12	0	1.43299170823285	0.255	0.107	0	2	SLC22A12
ULK4	0	1.7201704803337	0.573	0.427	0	2	ULK4
MAP3K131	0	1.1231922613083	0.548	0.403	0	2	MAP3K13
MIA21	0	1.08701597316945	0.566	0.421	0	2	MIA2
AC008014.1	0	0.973754931225558	0.614	0.47	0	2	AC008014.1
DENND5B	0	1.05196530331196	0.561	0.42	0	2	DENND5B
ACAA1	0	1.76370357333007	0.253	0.114	0	2	ACAA1
NSMF	0	1.78472887994935	0.25	0.113	0	2	NSMF
FHIT	0	0.980223458402039	0.922	0.786	0	2	FHIT
INSR1	0	0.891443171891205	0.735	0.603	0	2	INSR
P3H21	0	1.02479892801839	0.613	0.483	0	2	P3H2
DIP2C1	0	0.814961015456009	0.721	0.596	0	2	DIP2C
CDK14	0	1.08198683644125	0.688	0.564	0	2	CDK14
PATJ1	0	0.826606238627759	0.846	0.722	0	2	PATJ
SYNE21	0	1.33382461007168	0.921	0.809	0	2	SYNE2
GPHN	0	1.14281953708996	0.844	0.742	0	2	GPHN
SRRM2	0	1.12430190063879	0.705	0.607	0	2	SRRM2
SNX291	0	0.738947769629262	0.8	0.711	0	2	SNX29
PLEKHA51	0	0.64602547297802	0.798	0.711	0	2	PLEKHA5
IGF1R1	0	0.852178640438074	0.749	0.686	0	2	IGF1R
TNRC6A	0	1.04177913684745	0.732	0.678	0	2	TNRC6A
ANK31	1.40761118537902e-307	0.558773054249898	0.818	0.738	4.17497477583417e-303	2	ANK3
FAM85B1	2.36006671076957e-305	1.1701287787337	0.492	0.343	6.99995786414254e-301	2	FAM85B
LIPA1	9.94093927409036e-305	1.60941649751925	0.331	0.18	2.9484825886952e-300	2	LIPA
AKR1A11	9.4521012832684e-304	1.61756090044506	0.286	0.142	2.80349324061741e-299	2	AKR1A1
CPM	3.91406926331292e-302	1.02569841325477	0.552	0.409	1.16091294349861e-297	2	CPM
BNC21	3.64448431355174e-301	0.717660929634353	0.647	0.484	1.08095404739945e-296	2	BNC2
ARHGAP421	5.51835221110754e-301	1.05169216422919	0.43	0.261	1.6367432658145e-296	2	ARHGAP42
SAMD51	2.77016711551976e-299	0.914827365857832	0.532	0.358	8.2163156646316e-295	2	SAMD5
USH1C1	1.38900935348455e-298	1.4644810490971	0.277	0.132	4.11980174243518e-294	2	USH1C
NDRG1	5.67127981944401e-296	1.00802543637393	0.501	0.35	1.68210159444709e-291	2	NDRG1
TFDP2	1.35004508321961e-295	1.00305393569449	0.6	0.493	4.00423371682935e-291	2	TFDP2
RASGEF1B	4.23157357815632e-292	1.3314	0.575	0.46	1.25508472328116e-287	2	RASGEF1B
ZFAT1	3.69281068280255e-290	1.37508577136094	0.356	0.204	1.09528764851924e-285	2	ZFAT
CTTNBP21	1.01292650066616e-288	1.30447007050283	0.392	0.237	3.00434000097583e-284	2	CTTNBP2
IQGAP2	8.82451305252575e-288	0.701874497448056	0.487	0.308	2.61735057137914e-283	2	IQGAP2
PDZK1IP1	5.73661384221883e-287	0.685821967471762	0.36	0.194	1.70147966560211e-282	2	PDZK1IP1
TNS11	3.71884164739429e-284	0.773465589103922	0.649	0.538	1.10300843261715e-279	2	TNS1
SAFB2	3.54545813858317e-278	1.43130627349761	0.426	0.285	1.05158288390377e-273	2	SAFB2
AIG11	8.39040268079112e-277	1.05230202637134	0.535	0.413	2.48859343512265e-272	2	AIG1
RALYL	1.9350249421553e-275	1.16564073590341	0.508	0.371	5.73928397843262e-271	2	RALYL
SLC17A31	2.89365246600331e-272	0.912407308117462	0.336	0.176	8.5825732141658e-268	2	SLC17A3
SHANK21	8.33296624622736e-272	0.77526630003128	0.651	0.524	2.47155778863104e-267	2	SHANK2
RGL11	4.31656304498721e-267	0.94812550976893	0.415	0.254	1.28029259914321e-262	2	RGL1
LINC002781	3.03561846488594e-266	1.11626622534561	0.419	0.267	9.00364436685171e-262	2	LINC00278
EVA1A1	9.0194915104194e-265	1.38530268198702	0.338	0.194	2.67518118199039e-260	2	EVA1A
SLC43A2	8.6596737761387e-259	1.20203923308042	0.428	0.284	2.56845924200274e-254	2	SLC43A2
ELL2	1.56740400334997e-258	1.0809536861738	0.421	0.278	4.648920273936e-254	2	ELL2
FOXP22	5.28876365090982e-258	0.823022588469383	0.355	0.194	1.56864729885985e-253	2	FOXP2
FRAS1	2.19168275302478e-252	0.737407023031431	0.647	0.519	6.5005310454715e-248	2	FRAS1
P4HA1	1.42144410483588e-250	1.60257095591918	0.354	0.222	4.21600321494322e-246	2	P4HA1
EDA	3.36518208882895e-249	1.25026693043819	0.334	0.193	9.98113007546668e-245	2	EDA
ALCAM2	1.88131633274971e-248	1.05534484512699	0.398	0.248	5.57998424293565e-244	2	ALCAM
GALNT141	3.12334832667319e-241	0.622421814846971	0.568	0.4	9.26385113691267e-237	2	GALNT14
PPP1R21	9.00575322990045e-240	0.988463992473762	0.513	0.397	2.67110640798847e-235	2	PPP1R21
LPIN3	5.7193928797482e-237	1.7149996381512	0.253	0.131	1.69637192813332e-232	2	LPIN3
PPP2R3A1	2.0556777432355e-228	0.730557069750283	0.67	0.564	6.0971401864365e-224	2	PPP2R3A
ARHGAP10	8.37021081156651e-223	0.523719015856249	0.481	0.327	2.48260452671063e-218	2	ARHGAP10
SELENOO	1.4075830251949e-221	1.44798663335174	0.34	0.213	4.17489125272807e-217	2	SELENOO
LINC013202	2.01273750166652e-216	0.544107494778239	0.621	0.472	5.96977942994289e-212	2	LINC01320
CUX11	5.02956835882729e-214	0.535809900805081	0.742	0.711	1.49176997522817e-209	2	CUX1
TLN21	2.1324212937343e-210	0.884065739440561	0.542	0.432	6.32476155721593e-206	2	TLN2
TPD52	9.23486460445533e-208	1.13439053051283	0.406	0.282	2.73906084168145e-203	2	TPD52
POR	2.86842866333522e-207	1.23637636390464	0.317	0.191	8.50775941545225e-203	2	POR
PGPEP11	6.19662307743114e-207	1.2338290013502	0.295	0.171	1.83791840476608e-202	2	PGPEP1
CCDC301	2.86773032134844e-206	1.04047859923679	0.478	0.36	8.50568813311946e-202	2	CCDC30
HAGH	3.8455059621658e-205	1.47879661957824	0.278	0.159	1.14057706837838e-200	2	HAGH
ABLIM11	1.54063382088379e-203	0.735627115218032	0.636	0.546	4.56951991274131e-199	2	ABLIM1
TAPT1-AS11	5.51175877418079e-201	1.03063995326765	0.522	0.42	1.63478765242202e-196	2	TAPT1-AS1
TGFBR3	1.70772147899616e-195	0.682469603663238	0.401	0.26	5.06510190670262e-191	2	TGFBR3
RERG1	9.65150543758335e-195	0.731774586212986	0.465	0.326	2.86263651278722e-190	2	RERG
ALPK21	1.73410832421037e-194	1.21250239425899	0.276	0.155	5.14336528960795e-190	2	ALPK2
COBL1	5.06406641745837e-191	1.05013211781978	0.441	0.322	1.50200209941815e-186	2	COBL
PELI2	2.86620698585163e-189	0.887237108155629	0.524	0.418	8.50116992003594e-185	2	PELI2
HIBCH	9.42260401201404e-189	0.972816861056532	0.529	0.451	2.79474434996337e-184	2	HIBCH
UGT2B71	4.69589085488319e-188	0.525427611757112	0.499	0.343	1.39280122755835e-183	2	UGT2B7
OSBPL1A	2.11286359936951e-185	1.01151008573045	0.408	0.289	6.26675343572997e-181	2	OSBPL1A
FRMD3	2.26503197523547e-183	0.804835314483192	0.466	0.342	6.71808483854842e-179	2	FRMD3
PHYHIPL1	1.41977290701764e-181	1.11741583583777	0.252	0.138	4.21104644221431e-177	2	PHYHIPL
PRKAG2	1.48664762626656e-179	0.524783697955448	0.524	0.413	4.40939685950663e-175	2	PRKAG2
TTYH31	2.25452236422867e-178	1.15241052756315	0.285	0.168	6.68691333230222e-174	2	TTYH3
TNFRSF211	1.20633455893797e-177	1.02065651288747	0.293	0.174	3.57798830181002e-173	2	TNFRSF21
PAX21	3.52456904558511e-173	0.892203141806839	0.496	0.387	1.04538717892054e-168	2	PAX2
GLG1	6.75741358317241e-173	0.789238881813604	0.596	0.555	2.00424886876894e-168	2	GLG1
CDH21	2.19662579242697e-171	0.782012264013913	0.337	0.206	6.51519210033838e-167	2	CDH2
FP700111.11	6.62754733178389e-168	1.29719790628036	0.304	0.193	1.9657305386071e-163	2	FP700111.1
CNTN31	3.00938460687727e-167	1.15074242851989	0.308	0.194	8.92583474399797e-163	2	CNTN3
GANC	4.11811643569991e-167	1.42646798046592	0.283	0.176	1.22143333482859e-162	2	GANC
AC138123.12	1.1075111373079e-164	1.25166046485144	0.293	0.182	3.28487803325524e-160	2	AC138123.1
RREB1	5.23953784763311e-164	0.851892340138075	0.54	0.481	1.55404692560798e-159	2	RREB1
ATXN7L1	8.24841539685046e-164	0.846942898038604	0.529	0.448	2.44648000670585e-159	2	ATXN7L1
PER1	1.25517968836526e-162	1.24557485793051	0.272	0.164	3.72286295569135e-158	2	PER1
CDK10	5.13519942622285e-162	1.46075342455246	0.286	0.181	1.5231001498177e-157	2	CDK10
MAOB1	1.20365692806749e-159	1.10944009842841	0.255	0.148	3.57004644864818e-155	2	MAOB
TBC1D191	2.01555187429827e-159	1.03064829150444	0.47	0.381	5.97812685916867e-155	2	TBC1D19
CEP135	1.44424262843142e-158	1.32483	0.25	0.147	4.28362363592759e-154	2	CEP135
DMXL2	1.02055210906898e-157	1.11332457076582	0.387	0.281	3.0269575554986e-153	2	DMXL2
CLUH	1.88628505626595e-157	1.31080347734647	0.286	0.181	5.59472147688481e-153	2	CLUH
SLC26A3	3.57656385889662e-157	1.64116226064583	0.395	0.305	1.06080884054874e-152	2	SLC26A3
COL27A11	1.85946082835917e-153	1.01387655304147	0.41	0.299	5.5151608169133e-149	2	COL27A1
NFE2L1	3.97870042363602e-153	1.17352615921993	0.309	0.203	1.18008254565044e-148	2	NFE2L1
KLHL20	3.62742285444891e-151	1.25382673609214	0.338	0.235	1.07589361862955e-146	2	KLHL20
SLC22A23	3.63294559876568e-151	0.923872783892739	0.364	0.254	1.0775316645939e-146	2	SLC22A23
PDGFC1	1.69000238453411e-150	0.752361669879869	0.465	0.36	5.01254707252817e-146	2	PDGFC
AL592183.1	1.7641740302637e-150	1.31398780276163	0.355	0.256	5.23254017376212e-146	2	AL592183.1
ZFAND5	7.25256713442901e-150	1.01573502422887	0.39	0.287	2.15111141207165e-145	2	ZFAND5
CYB5A	7.55716206778941e-145	0.941600952075807	0.371	0.269	2.24145426930634e-140	2	CYB5A
GMDS-DT	1.48393625695641e-143	0.576074739067336	0.673	0.615	4.40135493813271e-139	2	GMDS-DT
ADD1	1.36974895732622e-142	0.8167740674604	0.531	0.472	4.06267540742956e-138	2	ADD1
SORBS21	5.17819375269848e-142	0.511829668674784	0.641	0.578	1.53585226705037e-137	2	SORBS2
LINC008861	2.53275662383276e-141	1.23480800879351	0.297	0.197	7.51215614628797e-137	2	LINC00886
ENTPD51	4.62411835881181e-141	1.19557913586175	0.283	0.183	1.37151350522358e-136	2	ENTPD5
CMYA5	3.08334141681961e-139	1.1395611205538	0.354	0.254	9.14519064228698e-135	2	CMYA5
AL359232.11	8.60379961540843e-139	1.00331839997682	0.308	0.203	2.55188696593014e-134	2	AL359232.1
AC087564.12	7.87619123078797e-138	1.09870607561651	0.317	0.214	2.33607831905171e-133	2	AC087564.1
AL033504.11	1.09415601704963e-137	0.840200490912814	0.369	0.256	3.24526674656921e-133	2	AL033504.1
ENOSF11	2.32130192809054e-137	0.810454187251442	0.539	0.476	6.88498151871655e-133	2	ENOSF1
AGPAT3	2.73397053913144e-137	0.923545394808872	0.458	0.371	8.10895661906386e-133	2	AGPAT3
BICDL12	6.41795743237483e-136	0.685899545278012	0.476	0.368	1.90356617444237e-131	2	BICDL1
SH3GL21	1.11624648232023e-135	1.07249005825323	0.263	0.163	3.31078706656181e-131	2	SH3GL2
SUCLG1	3.45819330179449e-135	1.0682507613149	0.321	0.222	1.02570013331225e-130	2	SUCLG1
DMGDH1	5.35500177802758e-134	0.834893931195266	0.412	0.311	1.58829352736298e-129	2	DMGDH
VPS13A1	3.1733544243712e-133	0.848958948317275	0.503	0.432	9.41216922268497e-129	2	VPS13A
AC105402.31	8.08611054859418e-133	1.45049995096924	0.395	0.295	2.39834038871303e-128	2	AC105402.3
AC005208.1	5.704379163929e-126	0.79863935769185	0.351	0.248	1.69191886002134e-121	2	AC005208.1
ZMAT11	7.71570654724829e-126	1.12339280538511	0.411	0.328	2.28847856191384e-121	2	ZMAT1
FNIP2	3.14845618320248e-123	0.717166115959831	0.517	0.447	9.33832103937857e-119	2	FNIP2
GHR	6.8710172026528e-122	0.672476873411731	0.408	0.302	2.03794370230682e-117	2	GHR
PRKCZ	1.54216371854459e-119	1.07803156665473	0.308	0.216	4.57405758920324e-115	2	PRKCZ
SLC39A11	2.10260104085613e-119	0.725420622755413	0.49	0.413	6.23631468717928e-115	2	SLC39A11
PNISR	1.94911687742967e-117	0.623375421412069	0.643	0.621	5.7810806584564e-113	2	PNISR
LINGO1	1.06459009929329e-116	1.20525786239237	0.45	0.396	3.15757423450389e-112	2	LINGO1
OPTN	1.8662922232181e-116	1.10325457270396	0.268	0.178	5.53542273406488e-112	2	OPTN
L2HGDH	2.84233891605236e-116	1.12666594153798	0.29	0.201	8.4303772250113e-112	2	L2HGDH
SGK3	4.24666168983822e-116	0.811557357965685	0.403	0.314	1.25955985720602e-111	2	SGK3
TUBGCP2	4.037002531262e-115	1.24686974142049	0.277	0.189	1.19737495077231e-110	2	TUBGCP2
HNF4G1	4.05766011430922e-115	0.81773734821159	0.256	0.161	1.20350198990411e-110	2	HNF4G
DOK61	7.77207927427448e-115	0.609457076172663	0.31	0.204	2.30519871274981e-110	2	DOK6
PDE8A	1.43180957087484e-114	0.590712840984892	0.604	0.573	4.24674718721477e-110	2	PDE8A
PBLD1	1.00378563735081e-113	0.855199569565246	0.303	0.209	2.9772282003825e-109	2	PBLD
FMO4	5.99578858260848e-112	1.15701561286957	0.26	0.174	1.77835089360167e-107	2	FMO4
ZNF91	5.52053356027802e-109	0.967202404657978	0.487	0.432	1.63739025397846e-104	2	ZNF91
PDE3B	9.03257815662269e-107	0.595002185743208	0.279	0.184	2.67906268125429e-102	2	PDE3B
KL	2.88708589011975e-106	0.762260227956512	0.276	0.183	8.56309675009518e-102	2	KL
CALM1	1.11228674169351e-105	0.887220710285278	0.3	0.21	3.29904247586295e-101	2	CALM1
SPEF21	1.63118576550218e-105	1.14985155043267	0.314	0.232	4.83809698047948e-101	2	SPEF2
KIAA0825	1.87211093746275e-102	0.820421024569031	0.409	0.326	5.55268104051451e-98	2	KIAA0825
ACSL1	9.30236237720168e-101	0.672091687567645	0.37	0.28	2.75908068107802e-96	2	ACSL1
ZNF385B1	3.1501051868193e-100	1.04752863282942	0.286	0.202	9.34321198410605e-96	2	ZNF385B
PCAT11	6.10444097948288e-100	0.604453098057839	0.513	0.433	1.81057719451462e-95	2	PCAT1
KIFC31	1.00287144217751e-98	0.553434262854549	0.523	0.446	2.97451669749849e-94	2	KIFC3
WDR60	3.74225223319477e-97	0.960580018922123	0.458	0.399	1.10995201236557e-92	2	WDR60
ASTN22	1.27807733390954e-95	0.537200030187841	0.48	0.386	3.79077737237569e-91	2	ASTN2
NINL1	2.95329505050774e-95	0.69227716008419	0.484	0.424	8.75947311980597e-91	2	NINL
IFT881	4.2408645925888e-95	0.839021353829741	0.437	0.374	1.25784043816184e-90	2	IFT88
TRPS1	1.15143191431037e-94	0.534007453571819	0.604	0.572	3.41514705784456e-90	2	TRPS1
LCLAT1	3.39570403418023e-94	0.853052048488438	0.392	0.321	1.00716581653786e-89	2	LCLAT1
CELSR11	1.67728466498928e-93	0.885406202433588	0.327	0.244	4.97482631635819e-89	2	CELSR1
SHROOM4	2.34668893216118e-91	0.929772281638657	0.386	0.312	6.96027937279006e-87	2	SHROOM4
LARP1	4.47123763813916e-91	0.78027064310621	0.461	0.404	1.32616908347207e-86	2	LARP1
LARP4	3.80288116856882e-90	0.79644939619497	0.433	0.373	1.12793455459751e-85	2	LARP4
VWA8	2.02092187860349e-89	0.584396659840083	0.562	0.532	5.99405429193794e-85	2	VWA8
CYFIP21	2.6019114365917e-88	0.642569272815334	0.431	0.352	7.71726932093097e-84	2	CYFIP2
CCNL1	9.69344575464822e-88	0.831011021385374	0.368	0.295	2.87507601082866e-83	2	CCNL1
PTGR1	5.48235396641193e-87	0.874442307245795	0.364	0.292	1.62606618643778e-82	2	PTGR1
ACSS3	1.06292795384968e-83	0.796243130823909	0.368	0.297	3.15264431111816e-79	2	ACSS3
DNM11	2.34408923173654e-83	0.921652425602903	0.279	0.2	6.95256866133058e-79	2	DNM1
ACOX1	8.25771350493942e-83	1.00522318981417	0.253	0.179	2.44923782556503e-78	2	ACOX1
TMEM63A	2.50198522227307e-82	1.03584484731918	0.271	0.198	7.42088816926192e-78	2	TMEM63A
ZKSCAN1	7.42546284056856e-81	0.848082608874525	0.396	0.336	2.20239227851263e-76	2	ZKSCAN1
TRHDE	2.34143182467329e-79	0.703538641975762	0.429	0.361	6.94468679198097e-75	2	TRHDE
SLC16A101	3.7910454091016e-77	0.747823918073372	0.319	0.243	1.12442406833954e-72	2	SLC16A10
RETREG11	3.86053933290713e-76	0.717858658948613	0.361	0.287	1.14503596614025e-71	2	RETREG1
NR1H42	8.12705774559507e-76	0.856209892881129	0.279	0.203	2.4104853273435e-71	2	NR1H4
FANCC1	1.04945076070275e-74	0.7054231538856	0.434	0.376	3.11267095624436e-70	2	FANCC
LYPLAL1	4.21620885716211e-73	0.7941499787352	0.422	0.369	1.25052754703428e-68	2	LYPLAL1
GLDC1	3.4795999651255e-72	0.664317117743374	0.353	0.277	1.03204934965622e-67	2	GLDC
GPAT3	1.97487237897067e-71	1.14340366940988	0.265	0.197	5.85747147602701e-67	2	GPAT3
WIPF1	5.29202426749052e-71	0.579471768064116	0.337	0.259	1.56961439773769e-66	2	WIPF1
CAMK2G	8.79358906269829e-71	0.859741293134415	0.289	0.22	2.60817851599631e-66	2	CAMK2G
ACACB1	1.11046466235916e-70	0.603658469765824	0.495	0.45	3.29363818855728e-66	2	ACACB
RUFY3	2.16355195913512e-70	0.591972666521364	0.532	0.503	6.41709511079476e-66	2	RUFY3
ACADM	1.34124383492257e-66	0.953727927385001	0.276	0.213	3.97812921438034e-62	2	ACADM
CFLAR	4.14831698694663e-66	0.506426113300701	0.561	0.539	1.23039081832837e-61	2	CFLAR
SETD31	3.14339827426182e-65	0.680983182902003	0.407	0.355	9.32331928146056e-61	2	SETD3
ADCY91	1.04974135809464e-64	0.667643466715825	0.372	0.306	3.11353286810869e-60	2	ADCY9
TFPI1	4.45162943269344e-64	0.585703046995443	0.3	0.225	1.32035328973687e-59	2	TFPI
CERS41	7.92595303166315e-64	0.78361854100434	0.319	0.254	2.35083766919129e-59	2	CERS4
DIRC3	1.85275748898923e-61	0.617991926280008	0.29	0.22	5.49527871234205e-57	2	DIRC3
DMXL1	4.47255544687902e-61	0.699773116527897	0.491	0.468	1.32655994554432e-56	2	DMXL1
GAK	2.10612757541323e-60	0.912489035798968	0.346	0.291	6.24677438867565e-56	2	GAK
KANTR	6.39696142984174e-59	0.892444672986452	0.323	0.266	1.89733876009106e-54	2	KANTR
SCP2	2.4921186650828e-58	0.864675900630964	0.339	0.284	7.3916239606356e-54	2	SCP2
KDM4B	1.51181945426164e-57	0.806105000527718	0.386	0.34	4.48405650134001e-53	2	KDM4B
PLPPR11	3.22706980325016e-57	1.15674313287404	0.253	0.194	9.57148903643996e-53	2	PLPPR1
CSPP11	3.2457358190279e-56	0.735865367045601	0.424	0.386	9.62685243923675e-52	2	CSPP1
DPH61	2.53878063291974e-54	0.565974457032154	0.518	0.483	7.53002335723995e-50	2	DPH6
SPAG9	4.59156084687847e-53	0.513509028447281	0.531	0.517	1.36185694718415e-48	2	SPAG9
RAP2C-AS11	2.32784204622562e-52	0.807244009150201	0.284	0.225	6.9043795091052e-48	2	RAP2C-AS1
PLXNB11	5.96866000254084e-51	1.03249080056873	0.302	0.254	1.77030455675361e-46	2	PLXNB1
OGDHL1	8.84212440880169e-51	0.901702035777644	0.299	0.246	2.62257409965058e-46	2	OGDHL
PRPF38B	1.00247502278523e-50	1.11590135234264	0.282	0.233	2.973340917581e-46	2	PRPF38B
SULT1C21	1.1632850289506e-50	0.568053820295272	0.435	0.386	3.45030339586748e-46	2	SULT1C2
PPP2R2D	6.83947100734715e-50	0.825865976789363	0.355	0.311	2.02858710077916e-45	2	PPP2R2D
LINC017251	6.91345001800089e-50	0.610881858670957	0.358	0.298	2.05052927533906e-45	2	LINC01725
MICU1	9.10484616479726e-48	0.622872567334065	0.449	0.424	2.70049737247887e-43	2	MICU1
MAST2	3.11987381067814e-47	0.73675042462075	0.271	0.216	9.25354572247135e-43	2	MAST2
HIP1R	2.53699490569571e-46	1.03337366574015	0.279	0.232	7.52472689029347e-42	2	HIP1R
ANKRD26	4.12522715379308e-46	0.799251558370902	0.392	0.357	1.22354237381503e-41	2	ANKRD26
STX31	4.66327344582269e-45	0.619594844033548	0.314	0.26	1.38312690403101e-40	2	STX3
THOC2	1.00586137980378e-44	0.7855815095828	0.413	0.387	2.98338485249801e-40	2	THOC2
INVS	2.30468834298934e-43	0.563284336280948	0.471	0.448	6.83570562530638e-39	2	INVS
NPLOC41	2.63208825092334e-43	0.736385741479285	0.365	0.327	7.80677375223863e-39	2	NPLOC4
AP2A2	4.17255382324459e-43	0.706480039202267	0.456	0.434	1.23757946397434e-38	2	AP2A2
ATP6V0A11	8.60741735755473e-43	0.606051204500031	0.342	0.293	2.55295998825073e-38	2	ATP6V0A1
SUCLG2-AS1	2.88352982286203e-42	0.633174229089629	0.362	0.316	8.55254945460877e-38	2	SUCLG2-AS1
RAPGEF31	3.29935783645368e-42	0.874437615227343	0.294	0.247	9.7858953429216e-38	2	RAPGEF3
C1GALT11	3.72609904415642e-42	0.725552601809175	0.298	0.249	1.10516097649679e-37	2	C1GALT1
FAM177A1	7.36356298643909e-42	0.767941850979364	0.258	0.208	2.18403278177783e-37	2	FAM177A1
PTER1	1.26752538902394e-40	1.03227854629136	0.251	0.208	3.75948030384502e-36	2	PTER
HPCAL1	1.59992035234359e-40	0.586067614771346	0.342	0.294	4.74536376505109e-36	2	HPCAL1
COQ41	3.66012535540292e-39	0.956163158454353	0.262	0.219	1.08559318041251e-34	2	COQ4
ENTPD1-AS1	9.14992435675606e-38	0.578049039303244	0.383	0.345	2.71386756421385e-33	2	ENTPD1-AS1
TACC2	3.91669856716223e-37	0.601787563602954	0.374	0.336	1.16169279502032e-32	2	TACC2
ERBB2	1.7569220145847e-36	0.911249909782689	0.289	0.25	5.21103069525821e-32	2	ERBB2
PRRC2C	2.71817917069685e-36	0.706851872533952	0.532	0.544	8.06211942028687e-32	2	PRRC2C
SPEN	2.49841093691311e-35	0.809311219137183	0.405	0.386	7.4102868388843e-31	2	SPEN
FAM160A11	2.45628294438417e-34	0.511018618356601	0.413	0.373	7.28533521304345e-30	2	FAM160A1
ISPD	3.37354041795227e-34	0.64983428374531	0.296	0.251	1.00059208796464e-29	2	ISPD
ECHDC2	1.37138310338578e-33	0.549176235939894	0.464	0.457	4.06752228464222e-29	2	ECHDC2
CIRBP1	2.24750821749431e-33	0.781174497108433	0.4	0.382	6.66610937308811e-29	2	CIRBP
RIN2	7.30502011009913e-33	0.513059382642728	0.415	0.392	2.1666689646554e-28	2	RIN2
TMEM245	3.08759109632313e-32	0.605186455794565	0.434	0.427	9.1577951916944e-28	2	TMEM245
PUM31	4.41714658129492e-31	0.560034852382082	0.392	0.364	1.31012567601207e-26	2	PUM3
TTC39B	4.62320002574478e-31	0.553707594008811	0.338	0.302	1.3712411276359e-26	2	TTC39B
NCEH11	5.63985560903273e-31	0.653075838234081	0.267	0.228	1.67278117363911e-26	2	NCEH1
PPP6R2	3.4364368247065e-30	0.510107676640957	0.501	0.505	1.01924716220795e-25	2	PPP6R2
ACVR11	8.13115447750715e-30	0.57854267102623	0.354	0.323	2.41170041802862e-25	2	ACVR1
TMEM2321	1.12085898730927e-29	0.615384015819778	0.331	0.293	3.32446775635928e-25	2	TMEM232
LRRC37A3	1.43318225137251e-28	0.721857083600274	0.354	0.333	4.25081855757085e-24	2	LRRC37A3
EVC1	1.04429071125213e-27	0.731154497511292	0.271	0.234	3.09736624957381e-23	2	EVC
DGLUCY	1.35538903573319e-27	0.588658577698327	0.398	0.379	4.02008387998463e-23	2	DGLUCY
TUBGCP3	1.4163275916186e-27	0.751921824948747	0.261	0.226	4.20082763674077e-23	2	TUBGCP3
ZNF780B	2.05851960231263e-27	0.873883232582872	0.316	0.29	6.10556914045927e-23	2	ZNF780B
DHRSX1	3.42321244507494e-27	0.529976643914928	0.426	0.408	1.01532481120923e-22	2	DHRSX
CWF19L2	1.03308280717733e-26	0.729803280303175	0.35	0.327	3.06412360608797e-22	2	CWF19L2
UBR4	4.36089572319993e-26	0.622422423595823	0.365	0.346	1.2934416715011e-21	2	UBR4
USP40	7.06272043428766e-26	0.662756665871707	0.355	0.333	2.09480288080972e-21	2	USP40
TAF1D	3.42653592043459e-25	0.764210839373243	0.337	0.315	1.0163105540009e-20	2	TAF1D
ACADVL	3.81121419071217e-25	0.750597404646097	0.297	0.268	1.13040612896523e-20	2	ACADVL
AP3D1	6.6763723602056e-25	0.811918310802364	0.262	0.231	1.98021204203698e-20	2	AP3D1
CABLES11	1.77792661588696e-24	0.591873485607705	0.261	0.222	5.27333034272073e-20	2	CABLES1
USP9Y	6.94061835877986e-23	0.553674401944444	0.283	0.248	2.05858740521411e-18	2	USP9Y
SON	2.48677956736992e-22	0.60296754513449	0.484	0.498	7.37578819681918e-18	2	SON
RIOK3	2.40176838320907e-21	0.680201276620485	0.257	0.228	7.12364502459812e-17	2	RIOK3
FERMT2	7.10661564514793e-21	0.531051757175852	0.377	0.364	2.10782220035088e-16	2	FERMT2
ZC3H12C1	4.45742870863709e-20	0.544389575951707	0.286	0.255	1.32207335498176e-15	2	ZC3H12C
SLC25A16	5.62882138194987e-20	0.618096129895947	0.33	0.309	1.66950842188633e-15	2	SLC25A16
BOD1L1	6.39568362468308e-20	0.793628987667877	0.36	0.351	1.896959763081e-15	2	BOD1L1
LRRC28	1.49721034880499e-19	0.602661135621588	0.3	0.274	4.44072589455559e-15	2	LRRC28
TMEM259	6.91312896559127e-19	0.790575547315146	0.254	0.229	2.05043405119437e-14	2	TMEM259
CNDP2	5.70052846128606e-18	0.535180076061303	0.252	0.223	1.69077674161745e-13	2	CNDP2
SEC31A	6.08175664457271e-18	0.527075110235518	0.422	0.43	1.80384902078027e-13	2	SEC31A
WDR59	6.08763312783326e-18	0.614852254330593	0.338	0.324	1.80559198571535e-13	2	WDR59
IGF2R	1.01661861013748e-17	0.526436930422585	0.403	0.399	3.01529079766776e-13	2	IGF2R
WASHC1	1.5641755836738e-16	0.744488326473201	0.351	0.346	4.63934478117649e-12	2	WASHC1
LARP1B1	3.04805292111788e-16	0.540700053636379	0.348	0.331	9.04052496403564e-12	2	LARP1B
KATNAL21	7.29803158071924e-16	0.674742026536301	0.265	0.241	2.16459616684133e-11	2	KATNAL2
MLH3	1.50948479608998e-15	0.733323682939408	0.26	0.24	4.47713190520287e-11	2	MLH3
NSUN6	4.74141501933064e-15	0.739052491937028	0.26	0.239	1.40630369473347e-10	2	NSUN6
MSH3	6.36946954352933e-15	0.516384687918439	0.376	0.37	1.8891846666108e-10	2	MSH3
HSDL2	9.36151862725085e-15	0.580397557189676	0.284	0.263	2.7766264248426e-10	2	HSDL2
MPHOSPH8	1.90328306144088e-13	0.65963920492933	0.359	0.357	5.64513756023364e-09	2	MPHOSPH8
KIAA0232	2.70923860819904e-12	0.531664190071957	0.405	0.412	8.03560171191834e-08	2	KIAA0232
CPLANE1	8.7865010545363e-12	0.556101124356504	0.382	0.383	2.60607621277547e-07	2	CPLANE1
RB1CC1	3.45151534447732e-11	0.515870184319489	0.38	0.384	1.02371945117197e-06	2	RB1CC1
KIF16B1	4.4782143261649e-11	0.518533356198864	0.374	0.373	1.32823836914051e-06	2	KIF16B
CDKL11	4.74981152141475e-11	0.589665176277933	0.298	0.288	1.40879409725161e-06	2	CDKL1
PRPF4B	7.20280571995861e-11	0.683946017062085	0.348	0.351	2.13635217653972e-06	2	PRPF4B
GON4L	4.35412976799931e-10	0.57982029153944	0.351	0.353	1.2914348891886e-05	2	GON4L
TRIP11	1.13988281850008e-09	0.662072006104081	0.351	0.357	3.38089243967124e-05	2	TRIP11
AC092683.1	1.45482955942117e-09	0.667497505978005	0.305	0.301	4.31502447324318e-05	2	AC092683.1
GGNBP2	1.72090431561247e-08	0.546615631643192	0.306	0.302	0.000510420220010658	2	GGNBP2
SPG7	1.78135328067029e-08	0.55445117340744	0.352	0.357	0.000528349383046807	2	SPG7
RDX	4.99802486797575e-08	0.991208427491289	0.343	0.356	0.00148241417584161	2	RDX
ARID4A	5.69131361005006e-08	0.571784182660924	0.276	0.27	0.00168804361674085	2	ARID4A
ZC3H7A	1.2316971377732e-07	0.55637176617989	0.277	0.269	0.0036532137106353	2	ZC3H7A
BDP1	1.81404804683984e-07	0.548134700970628	0.426	0.453	0.00538046650692697	2	BDP1
CCNL2	8.89849490521103e-07	0.602464631358453	0.326	0.332	0.0263929358888559	2	CCNL2
PPIG	9.90552923513757e-06	0.641291385282186	0.307	0.313	0.29379799711418	2	PPIG
HCG171	2.11319086202365e-05	0.543282931655741	0.294	0.295	0.626772409676214	2	HCG17
ZER1	2.58910547984922e-05	0.531491031686994	0.282	0.282	0.767928685323277	2	ZER1
RAB3IP1	0.000135931039173734	0.544343860678507	0.253	0.25	1	2	RAB3IP
BAZ1B	0.00017411297257527	0.612877532376617	0.304	0.315	1	2	BAZ1B
CDH161	0.00142025462869116	0.522844863505793	0.269	0.272	1	2	CDH16
UPF2	0.00216819178299458	0.509601210317241	0.331	0.347	1	2	UPF2
SREK1	0.00645294206934238	0.579914709870905	0.323	0.342	1	2	SREK1
PIK3C2G	0	3.63287871108565	0.834	0.126	0	3	PIK3C2G
BMPR1B	0	3.15074563278823	0.772	0.118	0	3	BMPR1B
MPPED2	0	2.22005423470314	0.807	0.204	0	3	MPPED2
SCN2A	0	2.61495711774015	0.787	0.209	0	3	SCN2A
TEX41	0	3.05579499612802	0.741	0.166	0	3	TEX41
GATA3	0	3.48015919198558	0.642	0.076	0	3	GATA3
C11orf80	0	2.33648300627703	0.794	0.248	0	3	C11orf80
HSD11B2	0	2.93249985700658	0.712	0.174	0	3	HSD11B2
GRIP1	0	2.09619667300958	0.904	0.381	0	3	GRIP1
PRDM161	0	1.93884018504424	0.713	0.195	0	3	PRDM16
PWRN1	0	4.46299922097634	0.562	0.045	0	3	PWRN1
CRYBG1	0	2.30237636452951	0.699	0.193	0	3	CRYBG1
SCNN1G	0	4.95846503080124	0.523	0.024	0	3	SCNN1G
TMTC2	0	2.23840071555941	0.847	0.356	0	3	TMTC2
MYO1B	0	1.9648682565765	0.693	0.208	0	3	MYO1B
FAM171A11	0	1.84257742165258	0.726	0.248	0	3	FAM171A1
TOX3	0	2.23967617944085	0.733	0.261	0	3	TOX3
AC019197.1	0	2.75086463525184	0.961	0.494	0	3	AC019197.1
ABTB2	0	2.39552162615762	0.77	0.308	0	3	ABTB2
CADPS2	0	2.75900870641415	0.94	0.481	0	3	CADPS2
SPIRE11	0	1.88559590610327	0.746	0.288	0	3	SPIRE1
KITLG	0	2.42703302345916	0.609	0.163	0	3	KITLG
SOX5	0	1.39164201181549	0.737	0.295	0	3	SOX5
MID1	0	2.02946701996315	0.625	0.185	0	3	MID1
NEBL	0	1.03230248209848	0.742	0.304	0	3	NEBL
FREM1	0	1.40405451958016	0.711	0.275	0	3	FREM1
KAZN1	0	1.89428816930349	0.944	0.508	0	3	KAZN
LINC01099	0	5.14104915584408	0.463	0.028	0	3	LINC01099
KCTD8	0	2.40321287909276	0.572	0.137	0	3	KCTD8
AGBL41	0	1.42871323171384	0.856	0.422	0	3	AGBL4
EMX1	0	2.38815851167676	0.544	0.112	0	3	EMX1
SCIN	0	1.61255612287928	0.641	0.21	0	3	SCIN
SLC25A291	0	2.08605208847518	0.648	0.218	0	3	SLC25A29
ADAMTS16	0	2.22110209828411	0.596	0.168	0	3	ADAMTS16
FYB2	0	1.86185353832327	0.572	0.146	0	3	FYB2
SLC38A1	0	1.94173830047567	0.6	0.175	0	3	SLC38A1
KCNIP41	0	1.69349014343931	0.93	0.506	0	3	KCNIP4
CDH11	0	1.91418601347283	0.588	0.164	0	3	CDH1
KCNQ11	0	1.49616795650826	0.714	0.291	0	3	KCNQ1
LHX1	0	2.26235925201043	0.528	0.107	0	3	LHX1
EFNA51	0	0.856062417475757	0.775	0.356	0	3	EFNA5
TOX	0	2.74529028297958	0.639	0.22	0	3	TOX
MYO3B1	0	1.64571081381926	0.585	0.166	0	3	MYO3B
DCDC21	0	1.69023256797094	0.869	0.452	0	3	DCDC2
GRHL21	0	1.92042132283569	0.565	0.148	0	3	GRHL2
COL4A5	0	1.96747932139102	0.586	0.17	0	3	COL4A5
PRKAG21	0	2.42812205065514	0.801	0.386	0	3	PRKAG2
BLNK1	0	1.85964693165813	0.575	0.16	0	3	BLNK
HOXB31	0	1.48514970214027	0.658	0.244	0	3	HOXB3
CSGALNACT11	0	1.60833315989665	0.619	0.211	0	3	CSGALNACT1
LAMB1	0	1.36950808855134	0.829	0.422	0	3	LAMB1
RALBP1	0	1.99501869962281	0.578	0.171	0	3	RALBP1
NRCAM1	0	1.99036000192689	0.539	0.134	0	3	NRCAM
FAM110B	0	1.80731270071917	0.603	0.198	0	3	FAM110B
KSR2	0	3.25172818119652	0.502	0.1	0	3	KSR2
PRKG1	0	0.737233238692793	0.891	0.49	0	3	PRKG1
KRT19	0	3.19530304489126	0.452	0.053	0	3	KRT19
SLC8A1	0	3.39775968537784	0.834	0.435	0	3	SLC8A1
ASAP21	0	1.27499661650715	0.809	0.414	0	3	ASAP2
SGPP1	0	1.94617168459561	0.633	0.238	0	3	SGPP1
TPST11	0	1.34997246319491	0.726	0.331	0	3	TPST1
HDAC4	0	1.68553391829554	0.712	0.318	0	3	HDAC4
FRAS11	0	1.43756769305513	0.888	0.496	0	3	FRAS1
SCNN1B	0	4.6055580162995	0.408	0.016	0	3	SCNN1B
DPY19L2	0	1.64219270875369	0.648	0.257	0	3	DPY19L2
EYA3	0	1.67086061256809	0.736	0.345	0	3	EYA3
FRY	0	1.2145718808025	0.624	0.234	0	3	FRY
TBX2	0	1.95895563300135	0.523	0.133	0	3	TBX2
PTPN13	0	1.47853628615449	0.844	0.455	0	3	PTPN13
SKAP11	0	0.733477816224464	0.68	0.292	0	3	SKAP1
CASZ11	0	1.65651755323246	0.576	0.188	0	3	CASZ1
BICD1	0	1.30407665507919	0.739	0.353	0	3	BICD1
GTF2IRD11	0	1.35244886808879	0.717	0.336	0	3	GTF2IRD1
MYO101	0	1.2502726123166	0.74	0.36	0	3	MYO10
TRPM32	0	1.29379414898083	0.843	0.463	0	3	TRPM3
C4orf19	0	1.41140776592862	0.707	0.328	0	3	C4orf19
MYO1E	0	1.37669810995773	0.786	0.41	0	3	MYO1E
NR3C21	0	1.4319080290928	0.91	0.537	0	3	NR3C2
CCDC1781	0	1.80440520126381	0.542	0.17	0	3	CCDC178
RALYL1	0	1.5548233562692	0.722	0.351	0	3	RALYL
SYTL21	0	1.51000347641829	0.647	0.276	0	3	SYTL2
ZNF208	0	2.25517530505109	0.467	0.096	0	3	ZNF208
ITGA21	0	1.57532696977229	0.631	0.261	0	3	ITGA2
HUNK	0	2.68738636187172	0.465	0.096	0	3	HUNK
SUSD1	0	1.73499825293765	0.551	0.183	0	3	SUSD1
ARHGEF10L1	0	1.27297317661513	0.722	0.354	0	3	ARHGEF10L
COBLL11	0	1.94276764543034	0.962	0.594	0	3	COBLL1
CCSER11	0	1.26145082186692	0.965	0.599	0	3	CCSER1
ADAMTS9-AS21	0	1.29898568225132	0.891	0.527	0	3	ADAMTS9-AS2
SLC38A11	0	2.39946477028442	0.463	0.099	0	3	SLC38A11
ST6GAL1	0	1.49719542906328	0.65	0.287	0	3	ST6GAL1
LIMCH1	0	1.15071749729992	0.883	0.52	0	3	LIMCH1
PFKFB3	0	2.00802	0.517	0.154	0	3	PFKFB3
SRGAP31	0	1.72438067607459	0.567	0.204	0	3	SRGAP3
TANC21	0	1.13339088728258	0.736	0.373	0	3	TANC2
CDK6	0	1.48569876188101	0.636	0.274	0	3	CDK6
PAPPA1	0	2.58507012308255	0.577	0.215	0	3	PAPPA
SIM11	0	1.33116729606005	0.546	0.185	0	3	SIM1
MAP3K211	0	1.7837081958716	0.579	0.218	0	3	MAP3K21
PCDH7	0	2.35302673047563	0.431	0.07	0	3	PCDH7
KCNJ3	0	1.42916442988324	0.591	0.231	0	3	KCNJ3
WSB1	0	1.55535	0.89	0.53	0	3	WSB1
MSR11	0	1.78016105063419	0.478	0.121	0	3	MSR1
TBC1D9	0	1.54011158820153	0.571	0.214	0	3	TBC1D9
RAD51B	0	1.32269320299754	0.836	0.482	0	3	RAD51B
NOS1AP1	0	1.32484137070878	0.611	0.258	0	3	NOS1AP
PTBP3	0	1.36298100343378	0.733	0.38	0	3	PTBP3
MECOM1	0	2.07514032772611	0.986	0.634	0	3	MECOM
LHX1-DT	0	2.03998996370038	0.454	0.103	0	3	LHX1-DT
NAALADL21	0	1.34238582846957	0.923	0.574	0	3	NAALADL2
RHOBTB31	0	0.813413020607049	0.653	0.305	0	3	RHOBTB3
STIM2	0	1.8161802035131	0.57	0.223	0	3	STIM2
PAX22	0	1.08889609311616	0.711	0.366	0	3	PAX2
MLLT3	0	1.22805658638561	0.706	0.363	0	3	MLLT3
RGL31	0	1.08319363615739	0.616	0.278	0	3	RGL3
AFAP1L2	0	2.72562099706879	0.388	0.051	0	3	AFAP1L2
FHOD31	0	0.739504145951298	0.846	0.51	0	3	FHOD3
ARHGEF3	0	0.822653235378422	0.751	0.416	0	3	ARHGEF3
ATP6V0A41	0	0.654321978984847	0.553	0.219	0	3	ATP6V0A4
MYO5A	0	1.31672410667994	0.59	0.256	0	3	MYO5A
LINC01482	0	2.7595658818481	0.417	0.084	0	3	LINC01482
LLGL21	0	0.858626221604053	0.733	0.4	0	3	LLGL2
ADAM22	0	1.78511968826307	0.472	0.141	0	3	ADAM22
SORCS2	0	2.70566116158096	0.401	0.071	0	3	SORCS2
AC138305.11	0	1.07178251548027	0.582	0.253	0	3	AC138305.1
EML6	0	2.22750572972891	0.43	0.102	0	3	EML6
BARX2	0	3.29874612104995	0.367	0.04	0	3	BARX2
DOCK7	0	1.08596615849279	0.637	0.31	0	3	DOCK7
FAM49B	0	0.918080920024537	0.721	0.394	0	3	FAM49B
SAMD121	0	0.941092396018955	0.819	0.492	0	3	SAMD12
SCNN1A1	0	0.864943985913868	0.564	0.237	0	3	SCNN1A
ZNF981	0	2.07184483618026	0.427	0.1	0	3	ZNF98
NDRG11	0	1.61294415611354	0.661	0.335	0	3	NDRG1
HOXD31	0	1.48457065778659	0.496	0.17	0	3	HOXD3
KCNJ161	0	0.606236466234097	0.841	0.516	0	3	KCNJ16
MACC11	0	1.03984028112657	0.592	0.267	0	3	MACC1
RIMBP21	0	1.80382850832722	0.422	0.098	0	3	RIMBP2
STK331	0	0.97096473065489	0.691	0.368	0	3	STK33
AQP2	0	3.32042690316179	0.374	0.052	0	3	AQP2
SPATS2	0	1.15686038150603	0.61	0.288	0	3	SPATS2
AIF1L	0	1.25747892739136	0.527	0.206	0	3	AIF1L
ARHGEF381	0	1.16728638985488	0.51	0.189	0	3	ARHGEF38
TRAK1	0	1.03863049554694	0.731	0.41	0	3	TRAK1
MAL1	0	1.26845163874677	0.525	0.206	0	3	MAL
ATP1B3	0	1.82237307398326	0.491	0.174	0	3	ATP1B3
GAREM1	0	1.1694489159041	0.763	0.446	0	3	GAREM1
LINC025321	0	0.897719544410705	0.776	0.459	0	3	LINC02532
TMEM51	0	1.21347421114065	0.61	0.294	0	3	TMEM51
MFHAS11	0	0.985549178686838	0.703	0.388	0	3	MFHAS1
HS6ST1	0	2.14715277263386	0.425	0.111	0	3	HS6ST1
VEPH11	0	1.76886340540446	0.488	0.174	0	3	VEPH1
EPB41L12	0	0.837787095054872	0.696	0.382	0	3	EPB41L1
HOXD101	0	1.74705520919012	0.415	0.104	0	3	HOXD10
SEPT91	0	1.07464998987574	0.678	0.368	0	3	SEPT9
SLC8A1-AS1	0	2.9903070111023	0.377	0.068	0	3	SLC8A1-AS1
ADGRL2	0	0.625305612032112	0.682	0.374	0	3	ADGRL2
SHANK22	0	0.603056981105313	0.817	0.509	0	3	SHANK2
CD2AP	0	1.00816655212562	0.745	0.438	0	3	CD2AP
RHBG	0	1.30213729151145	0.413	0.106	0	3	RHBG
ROR2	0	2.77200066597362	0.351	0.044	0	3	ROR2
WWC11	0	0.717548742664367	0.747	0.44	0	3	WWC1
PAX81	0	0.695967888816348	0.915	0.609	0	3	PAX8
MOB1B	0	1.24160658490695	0.596	0.29	0	3	MOB1B
SYK	0	1.42727396716656	0.418	0.113	0	3	SYK
DANT21	0	0.659069999011067	0.795	0.491	0	3	DANT2
MYH101	0	0.957665461272045	0.603	0.299	0	3	MYH10
SGPP21	0	1.35768390202099	0.486	0.182	0	3	SGPP2
OSBPL31	0	0.55836102492887	0.583	0.28	0	3	OSBPL3
LRRFIP1	0	0.920106827386635	0.772	0.47	0	3	LRRFIP1
CALB1	0	2.39458496355994	0.378	0.076	0	3	CALB1
DACH1	0	0.617892325800041	0.688	0.386	0	3	DACH1
IPCEF11	0	1.21516225223719	0.519	0.219	0	3	IPCEF1
ZNF704	0	0.870143504162136	0.719	0.419	0	3	ZNF704
SDK11	0	0.817243596653907	0.68	0.381	0	3	SDK1
SLC11A2	0	1.49733607675683	0.489	0.19	0	3	SLC11A2
CYS11	0	1.00419172879938	0.547	0.249	0	3	CYS1
LRP1B1	0	1.22450951606615	0.559	0.261	0	3	LRP1B
NPAS21	0	1.07548685710125	0.544	0.246	0	3	NPAS2
PPP1R9A1	0	0.720564992422361	0.739	0.441	0	3	PPP1R9A
YAP1	0	0.773526764455783	0.746	0.448	0	3	YAP1
STARD13	0	0.936339577533998	0.691	0.393	0	3	STARD13
ATP8B1	0	1.03459136977309	0.516	0.22	0	3	ATP8B1
B4GALNT3	0	2.44317298670778	0.383	0.087	0	3	B4GALNT3
SPAG161	0	1.15869401403874	0.648	0.353	0	3	SPAG16
HNF1B1	0	0.776954582193095	0.587	0.293	0	3	HNF1B
PTPN31	0	0.825133416784118	0.63	0.338	0	3	PTPN3
TRIM21	0	0.602306619565798	0.627	0.336	0	3	TRIM2
ATP1B11	0	0.947860657506508	0.849	0.558	0	3	ATP1B1
OPHN1	0	0.819504769365805	0.641	0.351	0	3	OPHN1
PRKCA	0	1.06245703792992	0.895	0.605	0	3	PRKCA
SPTBN2	0	2.3702273687101	0.354	0.064	0	3	SPTBN2
LINC017252	0	0.995914599613172	0.567	0.277	0	3	LINC01725
MTMR10	0	1.18934623777668	0.57	0.28	0	3	MTMR10
BTG2	0	2.46573360956937	0.361	0.073	0	3	BTG2
NLK	0	0.986085425590516	0.714	0.426	0	3	NLK
GLDC2	0	0.877939816463565	0.545	0.258	0	3	GLDC
PDE3B1	0	1.0943554930445	0.455	0.168	0	3	PDE3B
KCNJ11	0	1.37701023858355	0.422	0.135	0	3	KCNJ1
TMEM178A	0	2.58024450273073	0.363	0.076	0	3	TMEM178A
TRHDE1	0	0.809284736152831	0.629	0.342	0	3	TRHDE
FAM107B1	0	0.943253553765466	0.638	0.352	0	3	FAM107B
PDE9A1	0	1.24116829394155	0.514	0.228	0	3	PDE9A
TMPRSS2	0	1.19113459360554	0.442	0.156	0	3	TMPRSS2
SGMS11	0	0.821475247341789	0.703	0.417	0	3	SGMS1
PPP2R3A2	0	0.567034131152463	0.833	0.548	0	3	PPP2R3A
VAV31	0	0.710657562588228	0.688	0.403	0	3	VAV3
CDH162	0	0.851611157525044	0.53	0.246	0	3	CDH16
ICA11	0	0.734393348749155	0.533	0.249	0	3	ICA1
FOSL2	0	1.36739293669772	0.464	0.181	0	3	FOSL2
NFE2L2	0	1.76355484514093	0.796	0.513	0	3	NFE2L2
RBBP81	0	1.03569316156227	0.55	0.267	0	3	RBBP8
MITF	0	0.660587123287856	0.718	0.435	0	3	MITF
CFAP2211	0	1.13348965984676	0.483	0.201	0	3	CFAP221
GLIS31	0	1.47294547368951	0.924	0.644	0	3	GLIS3
[truncated: 7,089 more rows]

## Sheet: Table S2
Table S1. CKD single-cell dataset's cell cluster identified by marker genes.
gene	p_val	avg_log2FC	pct.1	pct.2	p_val_adj	cluster	gene
ACSM2B	0	2.7601306689589	0.932	0.288	0	0	ACSM2B
ACSM2A	0	2.72419629732538	0.952	0.311	0	0	ACSM2A
SLC13A3	0	2.50199110944065	0.846	0.221	0	0	SLC13A3
SLC16A9	0	2.84486092821101	0.83	0.226	0	0	SLC16A9
CUBN	0	2.98396610069542	0.96	0.369	0	0	CUBN
GRAMD1B	0	2.65948746521682	0.796	0.211	0	0	GRAMD1B
SLC5A12	0	2.86166681764662	0.815	0.244	0	0	SLC5A12
AGXT2	0	3.17005974624026	0.694	0.135	0	0	AGXT2
SMIM2-AS1	0	2.58101940407761	0.715	0.164	0	0	SMIM2-AS1
MIOX	0	3.3098287141253	0.738	0.196	0	0	MIOX
SLC17A1	0	2.32241731477134	0.812	0.274	0	0	SLC17A1
LRP2	0	2.24839266636177	0.867	0.337	0	0	LRP2
PDZD2	0	2.40315181541255	0.874	0.346	0	0	PDZD2
SLC6A13	0	2.75163354876942	0.691	0.165	0	0	SLC6A13
EBNA1BP2	0	3.19898289291824	0.667	0.148	0	0	EBNA1BP2
MME	0	2.25052726608821	0.736	0.22	0	0	MME
ACSF2	0	2.73354071999072	0.713	0.201	0	0	ACSF2
FTCD	0	3.15700890853977	0.708	0.199	0	0	FTCD
SLC22A6	0	3.07255230766419	0.611	0.113	0	0	SLC22A6
SLC2A9	0	1.65341279461365	0.814	0.318	0	0	SLC2A9
AC087762.1	0	2.40717998612686	0.63	0.138	0	0	AC087762.1
AL391117.1	0	2.43442828072547	0.675	0.188	0	0	AL391117.1
GLYAT	0	2.45792701172508	0.676	0.19	0	0	GLYAT
SLC13A1	0	2.45351854390528	0.677	0.191	0	0	SLC13A1
SLC4A4	0	2.48028693505709	0.776	0.294	0	0	SLC4A4
AC096577.1	0	2.80012820929836	0.645	0.168	0	0	AC096577.1
PRODH2	0	3.40569971273227	0.617	0.144	0	0	PRODH2
PLG	0	3.17133605418714	0.553	0.085	0	0	PLG
Z93403.1	0	2.78173971117432	0.62	0.153	0	0	Z93403.1
ASS1	0	2.22096635418723	0.651	0.203	0	0	ASS1
SORCS1	0	2.85274934620875	0.613	0.167	0	0	SORCS1
SLC28A1	0	2.45293070818928	0.597	0.152	0	0	SLC28A1
TINAG	0	2.54467447111516	0.621	0.183	0	0	TINAG
SLC36A2	0	3.39288501135537	0.547	0.113	0	0	SLC36A2
AC027288.3	0	2.82365263255878	0.603	0.169	0	0	AC027288.3
PAH	0	2.68094501603325	0.591	0.157	0	0	PAH
CYP4A22-AS1	0	3.71294994705752	0.507	0.075	0	0	CYP4A22-AS1
LINC01060	0	2.62829117438387	0.591	0.161	0	0	LINC01060
AK4	0	2.20036533521863	0.618	0.193	0	0	AK4
ZNF804B	0	2.67899930007589	0.552	0.138	0	0	ZNF804B
TRPM3	0	1.61412595865044	0.826	0.414	0	0	TRPM3
ALDOB	0	1.65772809777278	0.589	0.183	0	0	ALDOB
DPYS	0	2.27085343149062	0.559	0.156	0	0	DPYS
SUGCT	0	1.89466083704334	0.746	0.343	0	0	SUGCT
BHMT	0	2.5498560062627	0.58	0.178	0	0	BHMT
KCNJ15	0	1.99834497887991	0.698	0.299	0	0	KCNJ15
ADAMTS9-AS1	0	1.86338467859699	0.732	0.335	0	0	ADAMTS9-AS1
AL589669.1	0	1.99974414117608	0.569	0.172	0	0	AL589669.1
LINC00671	0	2.39428130049426	0.547	0.152	0	0	LINC00671
SLC34A1	0	3.47916244769914	0.46	0.067	0	0	SLC34A1
FGGY	0	2.37662729830356	0.792	0.402	0	0	FGGY
NCKAP5	0	1.7909306412419	0.759	0.369	0	0	NCKAP5
PTH1R	0	1.77669483225815	0.885	0.496	0	0	PTH1R
RAB11FIP3	0	2.34039217413406	0.919	0.531	0	0	RAB11FIP3
ACMSD	0	2.24981939228462	0.556	0.175	0	0	ACMSD
RHOBTB1	0	1.61356023580574	0.662	0.283	0	0	RHOBTB1
AL110292.1	0	3.2051399203354	0.475	0.096	0	0	AL110292.1
ANPEP	0	1.84848581000998	0.564	0.185	0	0	ANPEP
SLC16A12	0	1.70536869379599	0.774	0.402	0	0	SLC16A12
PRUNE2	0	1.5230575404453	0.617	0.247	0	0	PRUNE2
RASSF4	0	1.88070928545789	0.634	0.265	0	0	RASSF4
EHHADH	0	2.44681329046192	0.554	0.187	0	0	EHHADH
MSRA	0	1.89501527922381	0.734	0.367	0	0	MSRA
AC087482.1	0	2.39819133514666	0.465	0.099	0	0	AC087482.1
ERRFI1	0	1.79869616576255	0.712	0.346	0	0	ERRFI1
SLC47A1	0	1.83413288589929	0.581	0.216	0	0	SLC47A1
CDH9	0	2.43426416943445	0.493	0.131	0	0	CDH9
HNF4A	0	2.59113580342277	0.47	0.108	0	0	HNF4A
CYP3A5	0	4.09078269246508	0.47	0.109	0	0	CYP3A5
XYLB	0	2.51371201654079	0.508	0.147	0	0	XYLB
DPEP1	0	2.41162	0.485	0.126	0	0	DPEP1
ENPEP	0	1.66687882508923	0.589	0.231	0	0	ENPEP
LINC00871	0	2.3351077529978	0.525	0.168	0	0	LINC00871
MLXIPL	0	2.65809530924387	0.494	0.14	0	0	MLXIPL
AFM	0	4.18864321326114	0.391	0.039	0	0	AFM
SLC12A6	0	2.33930020980927	0.565	0.216	0	0	SLC12A6
SLC5A10	0	2.94859519676816	0.428	0.083	0	0	SLC5A10
HECW1	0	2.23121017898692	0.457	0.114	0	0	HECW1
CLDN10	0	1.93750123295565	0.6	0.258	0	0	CLDN10
PPARA	0	1.9023256238452	0.729	0.389	0	0	PPARA
RNF212B	0	3.75020311378574	0.415	0.075	0	0	RNF212B
UPB1	0	2.20612492920199	0.431	0.093	0	0	UPB1
SLC1A1	0	1.9139176765209	0.562	0.226	0	0	SLC1A1
KCNK5	0	1.94382086709342	0.465	0.129	0	0	KCNK5
CYP4F3	0	3.2867799664514	0.389	0.056	0	0	CYP4F3
L3MBTL4	0	1.67033450794685	0.779	0.446	0	0	L3MBTL4
BBOX1	0	1.64811786924019	0.543	0.211	0	0	BBOX1
SLC27A2	0	2.64533884450291	0.438	0.106	0	0	SLC27A2
NOX4	0	1.61393203519511	0.655	0.325	0	0	NOX4
HPN	0	1.76356032861408	0.67	0.342	0	0	HPN
PDZK1	0	1.75921435563701	0.552	0.226	0	0	PDZK1
HNF4A-AS1	0	3.35250577100842	0.375	0.049	0	0	HNF4A-AS1
ABCC2	0	2.97026084696492	0.403	0.08	0	0	ABCC2
FUT6	0	3.14170198330229	0.388	0.066	0	0	FUT6
PPP1R16B	0	1.52525962874548	0.496	0.177	0	0	PPP1R16B
TMEM246-AS1	0	3.35652089090612	0.375	0.057	0	0	TMEM246-AS1
NQO2	0	2.30711410212076	0.48	0.162	0	0	NQO2
AFMID	0	2.15696065253103	0.529	0.212	0	0	AFMID
BHMT2	0	1.96661511491366	0.552	0.235	0	0	BHMT2
CYP4A11	0	2.60496229799074	0.395	0.078	0	0	CYP4A11
PTPRD	0	1.04961952430525	0.643	0.329	0	0	PTPRD
EPB41L3	0	1.7160101984997	0.625	0.313	0	0	EPB41L3
ALDH1L1	0	1.85110991735176	0.585	0.274	0	0	ALDH1L1
NLGN1	0	1.31365779671235	0.742	0.435	0	0	NLGN1
GPX3	0	0.589453549509829	0.828	0.521	0	0	GPX3
ASPA	0	2.51740051907323	0.43	0.124	0	0	ASPA
HAO2	0	3.31680140279789	0.354	0.048	0	0	HAO2
P4HA2	0	2.28847707454683	0.414	0.109	0	0	P4HA2
LIN52	0	2.05596311747541	0.536	0.233	0	0	LIN52
CRYL1	0	1.69205074565508	0.679	0.377	0	0	CRYL1
PRLR	0	1.64620937619786	0.524	0.224	0	0	PRLR
IL6R	0	1.74642229898855	0.497	0.199	0	0	IL6R
GLIS1	0	1.78991081204215	0.445	0.148	0	0	GLIS1
PCDH15	0	2.36037449923526	0.432	0.135	0	0	PCDH15
RNF152	0	1.46571280009707	0.725	0.43	0	0	RNF152
MCF2L	0	1.69588408117097	0.604	0.311	0	0	MCF2L
PTH2R	0	1.2623170784947	0.948	0.657	0	0	PTH2R
AC113414.1	0	2.12977268752273	0.459	0.171	0	0	AC113414.1
ZYG11A	0	3.46154637707211	0.335	0.049	0	0	ZYG11A
AC004053.1	0	2.41462340264926	0.404	0.119	0	0	AC004053.1
CNTN4	0	1.33128046007762	0.594	0.309	0	0	CNTN4
KIAA1549	0	1.81457696581097	0.518	0.234	0	0	KIAA1549
DLG2	0	1.31942864988523	0.82	0.536	0	0	DLG2
CDHR3	0	1.65327031192365	0.496	0.213	0	0	CDHR3
AC004485.1	0	2.61228360263606	0.371	0.089	0	0	AC004485.1
SHMT1	0	1.94154859984162	0.454	0.174	0	0	SHMT1
PCK1	0	1.78907321289271	0.417	0.137	0	0	PCK1
TPCN1	0	1.5608155748072	0.651	0.373	0	0	TPCN1
SLC47A2	0	1.5286061203061	0.411	0.142	0	0	SLC47A2
AC007364.1	0	1.88447319419292	0.406	0.142	0	0	AC007364.1
KCNQ1OT1	0	1.47288125094439	0.663	0.399	0	0	KCNQ1OT1
SLC22A5	0	1.26534264247054	0.501	0.239	0	0	SLC22A5
SLC25A48	0	2.32836796416013	0.365	0.103	0	0	SLC25A48
PCLO	0	1.57022165037907	0.63	0.369	0	0	PCLO
TTC38	0	1.85627243531166	0.432	0.172	0	0	TTC38
SH3BP2	0	1.91458631143757	0.423	0.164	0	0	SH3BP2
KHK	0	2.40368461428384	0.341	0.084	0	0	KHK
MAPT	0	2.21016821845392	0.352	0.095	0	0	MAPT
PDE7A	0	1.24953299967679	0.638	0.382	0	0	PDE7A
SLC7A7	0	2.23454853294281	0.36	0.104	0	0	SLC7A7
BNIP3L	0	1.49581390308556	0.515	0.26	0	0	BNIP3L
GDA	0	1.58731001962187	0.398	0.143	0	0	GDA
SLC5A2	0	2.30697482176164	0.358	0.103	0	0	SLC5A2
ALDH6A1	0	1.87238736381107	0.392	0.138	0	0	ALDH6A1
AMN	0	1.8590694584694	0.382	0.128	0	0	AMN
ANKS1B	0	2.2661261041302	0.468	0.214	0	0	ANKS1B
EYA2	0	1.62330962363382	0.416	0.162	0	0	EYA2
SLC22A7	0	3.05816041568593	0.307	0.053	0	0	SLC22A7
NPL	0	2.19584388301895	0.355	0.102	0	0	NPL
GIPC2	0	1.86150285585297	0.401	0.151	0	0	GIPC2
PLEKHA6	0	1.31292345625641	0.601	0.351	0	0	PLEKHA6
BAIAP2	0	1.6147827884494	0.439	0.19	0	0	BAIAP2
PC	0	2.58350997813815	0.326	0.077	0	0	PC
BNC2	0	1.06670435518658	0.645	0.398	0	0	BNC2
CDHR5	0	2.43283521309384	0.326	0.079	0	0	CDHR5
SLC25A42	0	1.82672401662002	0.384	0.137	0	0	SLC25A42
PDZD3	0	3.35507999728201	0.291	0.045	0	0	PDZD3
MGAM	0	1.61958349519025	0.384	0.139	0	0	MGAM
ARSB	0	1.83347737018626	0.416	0.171	0	0	ARSB
DRAIC	0	2.9612348870495	0.301	0.058	0	0	DRAIC
ABCC6	0	2.21994479423915	0.357	0.115	0	0	ABCC6
GLYATL1	0	2.79943131861011	0.308	0.066	0	0	GLYATL1
TENM1	0	1.77096993711292	0.421	0.179	0	0	TENM1
DHTKD1	0	1.87867373025975	0.425	0.184	0	0	DHTKD1
KCNH6	0	3.10849425096897	0.287	0.046	0	0	KCNH6
ATP8B4	0	1.86926383781357	0.344	0.104	0	0	ATP8B4
LINC00278	0	1.70253563991394	0.451	0.212	0	0	LINC00278
LINC02275	0	3.52573368531674	0.283	0.044	0	0	LINC02275
FRMD4B	0	1.10509026376506	0.591	0.354	0	0	FRMD4B
AC018467.1	0	1.93087656373988	0.338	0.103	0	0	AC018467.1
CHDH	0	2.17122989193462	0.347	0.113	0	0	CHDH
ENPP6	0	2.81769248336107	0.293	0.059	0	0	ENPP6
CTSH	0	1.81828330737443	0.387	0.154	0	0	CTSH
LINC02027	0	2.03050241639614	0.333	0.102	0	0	LINC02027
PEPD	0	1.5592317964655	0.397	0.167	0	0	PEPD
GPR155	0	1.93218821148976	0.374	0.145	0	0	GPR155
SNX30	0	1.60960521216212	0.454	0.226	0	0	SNX30
SH3YL1	0	1.75281859157581	0.506	0.279	0	0	SH3YL1
SLC6A19	0	2.51794936349237	0.282	0.055	0	0	SLC6A19
TM7SF3	0	1.5280245117642	0.511	0.285	0	0	TM7SF3
AC006305.1	0	3.83390906647814	0.254	0.029	0	0	AC006305.1
ABHD6	0	1.90747259453863	0.352	0.127	0	0	ABHD6
ENPP3	0	2.70000716159445	0.296	0.071	0	0	ENPP3
GALNT14	0	0.912491185894636	0.591	0.367	0	0	GALNT14
MAST4	0	1.0699194708784	0.792	0.569	0	0	MAST4
SAMD5	0	1.02454428308452	0.551	0.328	0	0	SAMD5
ACO1	0	1.72153236943237	0.384	0.161	0	0	ACO1
ABAT	0	1.93216163348038	0.347	0.124	0	0	ABAT
ESPN	0	2.09378169015855	0.308	0.085	0	0	ESPN
PCSK5	0	0.977986558155627	0.484	0.261	0	0	PCSK5
AGMO	0	1.78384329894791	0.338	0.116	0	0	AGMO
GALM	0	1.72587244733648	0.372	0.15	0	0	GALM
ACSS2	0	1.74203752728362	0.436	0.216	0	0	ACSS2
AC005726.1	0	2.67648292767416	0.295	0.075	0	0	AC005726.1
KHDRBS2	0	1.86798672327442	0.32	0.103	0	0	KHDRBS2
PQLC1	0	1.73170924663155	0.408	0.191	0	0	PQLC1
RGN	0	2.00480740269737	0.356	0.139	0	0	RGN
SERPINF2	0	2.24694187090814	0.3	0.083	0	0	SERPINF2
TMEM106A	0	2.31350166502967	0.29	0.074	0	0	TMEM106A
LINC01020	0	2.90670052220294	0.258	0.044	0	0	LINC01020
MAP3K13	0	1.44216521233502	0.573	0.359	0	0	MAP3K13
TRABD2B	0	0.886342892716385	0.702	0.49	0	0	TRABD2B
ADORA2A-AS1	0	2.41966521441718	0.278	0.067	0	0	ADORA2A-AS1
DIO1	0	2.93896788200123	0.255	0.044	0	0	DIO1
WDR72	0	1.20517178266064	0.776	0.566	0	0	WDR72
SLC17A3	0	1.69687348960705	0.324	0.114	0	0	SLC17A3
DIXDC1	0	1.78422397604421	0.436	0.226	0	0	DIXDC1
FAM20C	0	1.45916161247824	0.43	0.22	0	0	FAM20C
HGD	0	1.67292485615638	0.392	0.183	0	0	HGD
SLC39A5	0	2.36907482295483	0.271	0.062	0	0	SLC39A5
RGL1	0	1.03188923225151	0.434	0.225	0	0	RGL1
AC008554.1	0	1.78647179501351	0.408	0.2	0	0	AC008554.1
LINC02147	0	1.72705200911272	0.291	0.083	0	0	LINC02147
CAPN12	0	2.16984787129846	0.315	0.108	0	0	CAPN12
COL19A1	0	1.57837028366941	0.463	0.256	0	0	COL19A1
FGFR3	0	2.12618986202613	0.339	0.132	0	0	FGFR3
GADD45A	0	2.23625224748868	0.329	0.122	0	0	GADD45A
SORD	0	1.7879852844976	0.305	0.098	0	0	SORD
ARHGAP42	0	1.06655389843034	0.448	0.242	0	0	ARHGAP42
GGT1	0	1.96102445105195	0.306	0.1	0	0	GGT1
IQGAP2	0	0.608931150943853	0.512	0.307	0	0	IQGAP2
LINC01788	0	2.15669627282702	0.31	0.105	0	0	LINC01788
MAF	0	1.77400508454633	0.333	0.128	0	0	MAF
SLC22A8	0	1.75092361992525	0.288	0.083	0	0	SLC22A8
ANK2	0	1.51910637907516	0.492	0.288	0	0	ANK2
CNTNAP3B	0	1.07481168680594	0.499	0.296	0	0	CNTNAP3B
SLC22A11	0	2.26251729780705	0.274	0.071	0	0	SLC22A11
D2HGDH	0	1.56929258768168	0.453	0.252	0	0	D2HGDH
MARC2	0	1.66916796980868	0.433	0.232	0	0	MARC2
MIA2	0	1.31052042217888	0.578	0.378	0	0	MIA2
AC098829.1	0	2.4272601342085	0.344	0.145	0	0	AC098829.1
PDZK1IP1	0	1.0331610321983	0.363	0.164	0	0	PDZK1IP1
TRPV4	0	1.65332437985136	0.374	0.176	0	0	TRPV4
PKHD1	0	0.600007198378814	0.94	0.742	0	0	PKHD1
ALDH3A2	0	1.84982469050522	0.355	0.158	0	0	ALDH3A2
SLC7A8	0	1.76041997700599	0.376	0.181	0	0	SLC7A8
LINC01515	0	1.83379594284086	0.358	0.163	0	0	LINC01515
CDH2	0	1.1494398472956	0.359	0.166	0	0	CDH2
ZNF69	0	1.81427	0.416	0.224	0	0	ZNF69
EPHX2	0	1.72955761404788	0.367	0.177	0	0	EPHX2
ABLIM3	0	1.83451675752828	0.291	0.102	0	0	ABLIM3
IYD	0	2.32911330658095	0.253	0.064	0	0	IYD
DENND5B	0	1.17763188481874	0.577	0.388	0	0	DENND5B
AC009060.1	0	2.61019680568828	0.259	0.072	0	0	AC009060.1
PAPLN	0	1.34656082666884	0.388	0.202	0	0	PAPLN
GOLGB1	0	1.56277071928587	0.686	0.501	0	0	GOLGB1
USP2	0	1.71559684726852	0.329	0.147	0	0	USP2
AOX1	0	1.50228453112952	0.288	0.106	0	0	AOX1
IGSF11	0	2.21990538175934	0.266	0.084	0	0	IGSF11
SFXN2	0	2.09666886028908	0.266	0.086	0	0	SFXN2
AKR1A1	0	1.81696107825648	0.303	0.124	0	0	AKR1A1
HPD	0	1.64486119512886	0.253	0.074	0	0	HPD
USH1C	0	1.7374500378886	0.287	0.109	0	0	USH1C
AASS	0	1.5639785285545	0.377	0.2	0	0	AASS
FAM85B	0	1.2154459949102	0.521	0.345	0	0	FAM85B
ZHX3	0	1.17449333385222	0.646	0.47	0	0	ZHX3
REPS2	0	1.16401582767564	0.381	0.205	0	0	REPS2
KIF12	0	1.33661970155496	0.492	0.316	0	0	KIF12
MYO7B	0	1.91603824683378	0.261	0.086	0	0	MYO7B
DOK6	0	1.10574197412582	0.322	0.148	0	0	DOK6
AC034195.1	0	1.27655351834559	0.434	0.26	0	0	AC034195.1
CMBL	0	1.56982694076008	0.298	0.124	0	0	CMBL
SAT2	0	1.90623814874518	0.282	0.108	0	0	SAT2
KLKB1	0	2.20347334746777	0.267	0.094	0	0	KLKB1
HSD17B14	0	2.22816024476637	0.252	0.079	0	0	HSD17B14
RASSF8-AS1	0	1.68872614424955	0.32	0.151	0	0	RASSF8-AS1
SLC22A12	0	1.48522383513808	0.263	0.094	0	0	SLC22A12
EVA1A	0	1.41204479850944	0.353	0.184	0	0	EVA1A
GOLGA4	0	1.32901175783617	0.825	0.656	0	0	GOLGA4
TTYH3	0	1.52556813493632	0.299	0.132	0	0	TTYH3
TNFRSF14	0	1.61822619826983	0.314	0.148	0	0	TNFRSF14
EDA	0	1.37715887770127	0.334	0.17	0	0	EDA
LIPA	0	1.51350032645018	0.351	0.187	0	0	LIPA
PGPEP1	0	1.64503945403085	0.298	0.134	0	0	PGPEP1
ZFAT	0	1.36013726171927	0.363	0.199	0	0	ZFAT
RTTN	0	1.69613279283997	0.367	0.204	0	0	RTTN
ALPK2	0	1.48033334439451	0.295	0.133	0	0	ALPK2
EPS8L2	0	1.43897624451697	0.439	0.277	0	0	EPS8L2
AIG1	0	1.14853511579191	0.558	0.397	0	0	AIG1
MST1	0	2.17653157141162	0.262	0.101	0	0	MST1
INSR	0	0.955212317057646	0.749	0.591	0	0	INSR
FBXO21	0	1.36037193640059	0.466	0.309	0	0	FBXO21
AC008014.1	0	0.894704077714568	0.625	0.47	0	0	AC008014.1
ULK4	0	1.62543346615982	0.568	0.415	0	0	ULK4
HDAC6	0	1.92465535616707	0.265	0.114	0	0	HDAC6
FHIT	0	0.926871494355978	0.928	0.778	0	0	FHIT
PPP1R21	0	1.05641002554247	0.531	0.381	0	0	PPP1R21
PATJ	0	0.893037698377349	0.857	0.708	0	0	PATJ
ACAA1	0	1.67684	0.258	0.112	0	0	ACAA1
TNS1	0	0.79775476224237	0.664	0.518	0	0	TNS1
DIP2C	0	0.737350706632025	0.738	0.598	0	0	DIP2C
PLEKHA5	0	0.842191166171254	0.803	0.67	0	0	PLEKHA5
CDK14	0	0.963411617661252	0.686	0.557	0	0	CDK14
FKBP5	0	0.891822101496164	0.769	0.643	0	0	FKBP5
SYNE2	0	1.29197940035102	0.928	0.81	0	0	SYNE2
SRRM2	0	1.1075778779691	0.695	0.581	0	0	SRRM2
GPHN	0	1.04678384504256	0.854	0.744	0	0	GPHN
SNX29	0	0.742442458750086	0.818	0.717	0	0	SNX29
IGF1R	0	0.844077568432235	0.764	0.677	0	0	IGF1R
TNRC6A	0	0.991801721038676	0.737	0.673	0	0	TNRC6A
CUX1	0	0.617242853636999	0.759	0.704	0	0	CUX1
NEAT1	0	0.709460943946612	0.952	0.932	0	0	NEAT1
STPG2	1.16914633875034e-307	0.835483073507312	0.599	0.43	3.46768804073351e-303	0	STPG2
P4HA1	1.05525509083455e-306	1.5766274141925	0.367	0.216	3.12988659941528e-302	0	P4HA1
LINC01320	2.86395773224454e-306	0.613446883565907	0.653	0.464	8.49449863383732e-302	0	LINC01320
PARP10	1.06906755762119e-302	1.60908930217491	0.27	0.128	3.17085437590445e-298	0	PARP10
CCDC30	3.15066917778612e-295	1.12066322708514	0.495	0.343	9.34488478131363e-291	0	CCDC30
HAGH	4.00802777029621e-293	1.51244199361478	0.299	0.153	1.18878103666986e-288	0	HAGH
ENTPD5	1.81603871861337e-292	1.58153305810353	0.294	0.151	5.38637083940726e-288	0	ENTPD5
AC005208.1	6.14236730913752e-290	1.34906524684511	0.378	0.224	1.82182614389019e-285	0	AC005208.1
PHYHIPL	5.78538290446096e-289	1.31077606385955	0.264	0.122	1.71594456946312e-284	0	PHYHIPL
HIBCH	9.83347945648524e-285	1.08348049624413	0.544	0.427	2.91661000679352e-280	0	HIBCH
TIMM23B	7.5964507534545e-284	1.25028628453848	0.554	0.427	2.2531072934746e-279	0	TIMM23B
ALCAM	1.51644939940453e-281	0.977798290674557	0.402	0.238	4.49778891863384e-277	0	ALCAM
YBX3	1.36738185693083e-275	1.31726214818864	0.422	0.278	4.05565458765684e-271	0	YBX3
DMGDH	2.26014376650221e-274	1.11349398612122	0.429	0.276	6.70358641144557e-270	0	DMGDH
DHFR	1.00175916936395e-268	1.39409525647451	0.6	0.465	2.97121769633348e-264	0	DHFR
TFDP2	1.61350688607156e-266	0.898801358260237	0.597	0.484	4.78566142408826e-262	0	TFDP2
CTTNBP2	2.87907514978261e-266	1.15210957408089	0.394	0.241	8.53933689425523e-262	0	CTTNBP2
MAOB	2.39695862055254e-264	1.3619228866574	0.261	0.127	7.10937926855883e-260	0	MAOB
SHANK2	5.54041941051776e-264	0.696485085310798	0.669	0.539	1.64328839715957e-259	0	SHANK2
HNF4G	3.55717763776641e-263	1.22155832746335	0.268	0.13	1.05505888736152e-258	0	HNF4G
SAFB2	2.50284290578001e-262	1.27978525157481	0.43	0.289	7.4234320585435e-258	0	SAFB2
BIN1	2.41883735288804e-261	1.34831652476646	0.259	0.125	7.17427158866592e-257	0	BIN1
PBLD	6.08503354550356e-257	1.24236957186015	0.311	0.17	1.80482094959636e-252	0	PBLD
ATXN7L1	1.40716405919266e-255	0.938854493410915	0.547	0.424	4.17364859956544e-251	0	ATXN7L1
POR	5.93136068198178e-254	1.17917838097431	0.322	0.178	1.75924157827579e-249	0	POR
FRAS1	1.59050305713587e-253	0.651739	0.658	0.51	4.71743206746498e-249	0	FRAS1
UPP2	2.95769411531194e-253	2.13851599614814	0.268	0.144	8.77252074601523e-249	0	UPP2
BICDL1	1.03941769742888e-248	0.873452308578845	0.51	0.356	3.08291289057405e-244	0	BICDL1
CYB5A	1.21857537091544e-237	1.13715045987935	0.389	0.252	3.61429455013519e-233	0	CYB5A
TLN2	1.02895876339798e-236	0.840405230245771	0.546	0.414	3.05189169223841e-232	0	TLN2
TGFBR3	6.07753242895775e-236	0.635458926030534	0.411	0.25	1.80259611842887e-231	0	TGFBR3
LPIN3	3.38159759513176e-235	1.57723743957368	0.264	0.139	1.00298184671608e-230	0	LPIN3
SLC43A2	4.08987766721302e-234	1.15333689229642	0.41	0.272	1.21305771609538e-229	0	SLC43A2
RALYL	9.75978733784188e-233	1.11079339194895	0.48	0.353	2.8947529244039e-228	0	RALYL
FP700111.1	2.94937165284482e-232	1.43243243408275	0.301	0.17	8.74783632233773e-228	0	FP700111.1
PAX2	6.97321884529779e-230	0.948646572497697	0.505	0.371	2.06825670951533e-225	0	PAX2
TPD52	2.20803009590351e-229	1.07669692652728	0.412	0.275	6.5490172644498e-225	0	TPD52
OSBPL1A	2.02330477695623e-227	1.00587308325631	0.42	0.282	6.00112196845218e-223	0	OSBPL1A
PLEKHA7	8.84172733842933e-225	0.629011974763951	0.681	0.574	2.62245632857814e-220	0	PLEKHA7
P3H2	5.85697556269316e-224	0.716917009789024	0.633	0.518	1.73717895189479e-219	0	P3H2
ABI3BP	1.49088839525716e-222	0.848706928574091	0.266	0.135	4.42197498033273e-218	0	ABI3BP
SGK3	9.51808546441634e-218	0.965331251858262	0.421	0.286	2.82306414874589e-213	0	SGK3
COL27A1	4.22903027196819e-217	1.05570631185327	0.408	0.268	1.25433037866577e-212	0	COL27A1
GANC	8.20288516285933e-216	1.49245421570429	0.28	0.158	2.43297573930408e-211	0	GANC
TBC1D19	1.32752457072195e-214	1.08772642709203	0.477	0.362	3.93743787676132e-210	0	TBC1D19
PFKFB2	3.49579719559097e-214	1.11404112022129	0.3	0.171	1.03685344821228e-209	0	PFKFB2
CEP135	3.58807330383108e-214	1.39198993591083	0.253	0.133	1.0642225419163e-209	0	CEP135
AC138123.1	6.97982987616154e-212	1.27147756967064	0.309	0.18	2.07021754126951e-207	0	AC138123.1
NDRG1	6.28836465480387e-211	0.729634396577868	0.5	0.371	1.86512895661483e-206	0	NDRG1
TNFRSF21	2.35353625589858e-210	0.931437486266124	0.307	0.173	6.98058853499518e-206	0	TNFRSF21
KL	7.94119587457006e-207	1.00970669696639	0.279	0.153	2.35535869639748e-202	0	KL
KIFC3	8.6617122822082e-202	0.848855735224304	0.53	0.413	2.56906386290295e-197	0	KIFC3
VPS13A	2.53180251690903e-200	0.925687315676759	0.518	0.411	7.50932626515218e-196	0	VPS13A
AL033504.1	3.25244228374333e-199	0.875341889189588	0.38	0.239	9.64674381358273e-195	0	AL033504.1
ENOSF1	1.24951015045118e-198	0.862539651032343	0.56	0.466	3.7060471062382e-194	0	ENOSF1
ZNF385B	7.44909669841835e-198	1.28862786400994	0.3	0.179	2.20940208075088e-193	0	ZNF385B
SORBS2	2.48238808152959e-196	0.549533369242818	0.652	0.553	7.36276304981676e-192	0	SORBS2
FRMD3	2.89527895833391e-192	0.6589080474608	0.477	0.336	8.58739739041838e-188	0	FRMD3
TTTY14	6.59160181495279e-192	0.807375834752948	0.454	0.319	1.955069098315e-187	0	TTTY14
CNTN3	8.83821685708478e-188	1.19596375285194	0.301	0.181	2.62141511981134e-183	0	CNTN3
LINC01781	1.33265166555279e-187	0.927989875872971	0.304	0.176	3.95264484002956e-183	0	LINC01781
GHR	3.27710942865196e-187	0.771491666428404	0.41	0.273	9.71990656538172e-183	0	GHR
CELSR1	1.68147114983516e-185	1.1418045271267	0.332	0.211	4.98724343041108e-181	0	CELSR1
TAPT1-AS1	5.25854493412021e-185	0.924051650413823	0.523	0.418	1.55968442746005e-180	0	TAPT1-AS1
PTGR1	1.77594971974188e-184	1.06190967266828	0.384	0.265	5.26746686875443e-180	0	PTGR1
AL359232.1	2.17482348997399e-184	1.0593340138112	0.313	0.189	6.45052647126286e-180	0	AL359232.1
ROR1	4.85468669345978e-184	0.62723954961445	0.329	0.194	1.43990007328017e-179	0	ROR1
SELENOO	6.3904160852136e-184	1.22139019432208	0.341	0.223	1.89539741087435e-179	0	SELENOO
NFE2L1	2.40671169342296e-183	1.25396907004356	0.3	0.184	7.13830688269249e-179	0	NFE2L1
PELI2	2.48069844731025e-181	0.760433660914743	0.536	0.423	7.35775159472221e-177	0	PELI2
DMXL2	4.09482543481189e-179	1.14345225611803	0.379	0.264	1.21452522396521e-174	0	DMXL2
GLG1	1.18299241044096e-178	0.716661966150314	0.612	0.557	3.50875548936789e-174	0	GLG1
KLHL20	2.87381284390032e-177	1.26816891660536	0.33	0.216	8.52372889500836e-173	0	KLHL20
FOXP2	1.1695957110239e-175	0.602503898045855	0.361	0.222	3.46902087889688e-171	0	FOXP2
GLDC	2.13685496642985e-175	1.06300037617036	0.349	0.228	6.33791183043094e-171	0	GLDC
PDGFC	1.24454794415647e-174	0.702515847119184	0.467	0.343	3.69132920236809e-170	0	PDGFC
TIPARP	1.2499295426945e-174	1.1213448564873	0.286	0.171	3.70729102363189e-170	0	TIPARP
SPEF2	8.64086656099869e-172	1.28059328152345	0.324	0.214	2.56288102199221e-167	0	SPEF2
AGPAT3	1.63210855946033e-171	0.933132192620201	0.464	0.357	4.84083398735933e-167	0	AGPAT3
FMO4	5.33587880608322e-169	1.27248406331302	0.276	0.167	1.58262165388428e-164	0	FMO4
AL592183.1	1.59771572970575e-167	1.27292655006333	0.359	0.251	4.73882485430727e-163	0	AL592183.1
RERG	9.54360928654403e-166	0.519156426779782	0.468	0.326	2.83063451438896e-161	0	RERG
CPM	2.25047316432329e-164	0.649349203242691	0.546	0.439	6.67490340538287e-160	0	CPM
L2HGDH	1.75615626444998e-163	1.20489972617407	0.297	0.189	5.20875948035865e-159	0	L2HGDH
TMEM63A	6.17821447125498e-163	1.20844453454133	0.307	0.199	1.83245841217423e-158	0	TMEM63A
FARP1	2.02185885299627e-162	0.506677179597413	0.733	0.669	5.99683335798692e-158	0	FARP1
PTER	2.80502847746196e-162	1.48089747422265	0.284	0.183	8.31971446415218e-158	0	PTER
SUCLG1	5.37124110016873e-162	1.16563009051356	0.322	0.214	1.59311011031004e-157	0	SUCLG1
COBL	6.3043227067149e-162	0.839551376508953	0.464	0.352	1.86986211481164e-157	0	COBL
TRPS1	1.07266829937402e-161	0.591813919418475	0.629	0.557	3.18153417594333e-157	0	TRPS1
RREB1	5.67673395934362e-160	0.720258646340395	0.557	0.484	1.68371929234132e-155	0	RREB1
ASTN2	1.01355601862466e-157	0.586641142480023	0.489	0.355	3.00620715124075e-153	0	ASTN2
OPTN	1.16974761857805e-157	1.20707900089503	0.267	0.162	3.46947143670249e-153	0	OPTN
SLC39A11	4.98388268261653e-153	0.709823889799071	0.498	0.397	1.47821960366406e-148	0	SLC39A11
LARP1	5.95107127913391e-152	0.881285240068294	0.475	0.383	1.76508774139112e-147	0	LARP1
KIAA0825	1.7186136638406e-151	0.891228277058494	0.418	0.308	5.09740812695123e-147	0	KIAA0825
GPR137B	1.76941762819144e-150	1.00174572379561	0.252	0.148	5.24809268521581e-146	0	GPR137B
SH3GL2	3.19495027133327e-149	1.06839128347651	0.257	0.152	9.47622250477447e-145	0	SH3GL2
RASGEF1B	3.43003448267832e-149	1.03553234039857	0.562	0.501	1.01734822756239e-144	0	RASGEF1B
DNM1	1.33199834533454e-148	1.12394229603873	0.271	0.165	3.95070709226226e-144	0	DNM1
CERS4	8.65442044379366e-145	0.968272834154451	0.329	0.222	2.5669011036292e-140	0	CERS4
CAMK2G	5.79533710763071e-144	1.01370950766068	0.307	0.202	1.71889698612327e-139	0	CAMK2G
CALM1	3.22258052390197e-143	1.01995036116058	0.294	0.19	9.55817383389324e-139	0	CALM1
MTRNR2L8	3.95432704198378e-141	1.32358437926522	0.477	0.367	1.17285340065239e-136	0	MTRNR2L8
GMDS-DT	4.46095220364123e-141	0.518703570973863	0.683	0.612	1.32311842359999e-136	0	GMDS-DT
SLC3A1	5.03400547000494e-141	0.724692350191923	0.427	0.317	1.49308602240346e-136	0	SLC3A1
ABLIM1	9.16513628192374e-141	0.518419738063514	0.651	0.562	2.71837942121858e-136	0	ABLIM1
CLUH	3.9459925257903e-140	1.17981650913719	0.287	0.187	1.1703813831494e-135	0	CLUH
CDK10	6.63462437365772e-140	1.29451170771363	0.28	0.182	1.96782958922688e-135	0	CDK10
ADD1	8.68211524619152e-140	0.71528044789952	0.54	0.469	2.57511538202041e-135	0	ADD1
PRKCZ	3.31548259637665e-136	1.02773398166328	0.312	0.21	9.83372138085315e-132	0	PRKCZ
LCLAT1	5.26451846932884e-135	0.90491250506917	0.405	0.31	1.56145617800293e-130	0	LCLAT1
SHROOM4	5.62463279231586e-134	0.967044162403984	0.396	0.298	1.66826608620088e-129	0	SHROOM4
ZNF91	1.44858749628843e-133	0.969530940791335	0.484	0.409	4.29651051399148e-129	0	ZNF91
ELL2	1.06376733226315e-132	0.630019999427775	0.432	0.33	3.1551339074925e-128	0	ELL2
IFT88	1.91152416667427e-131	0.854352685184032	0.458	0.373	5.66958067835589e-127	0	IFT88
NINL	1.32552521849926e-130	0.76617541821555	0.49	0.408	3.9315077980688e-126	0	NINL
ADCY9	5.6082970027497e-129	0.803871233962471	0.381	0.276	1.66342089101556e-124	0	ADCY9
AC087564.1	1.21677427143117e-128	0.957542978244128	0.322	0.219	3.60895248906485e-124	0	AC087564.1
ACSS3	2.80497180725685e-127	0.872166259688543	0.377	0.28	8.31954638032383e-123	0	ACSS3
WIPF1	3.44678093822518e-127	0.665541949803712	0.354	0.242	1.02231522627759e-122	0	WIPF1
SLC16A4	3.92212682379247e-127	0.961359233678642	0.262	0.165	1.16330281593685e-122	0	SLC16A4
ACOX1	1.0438187616806e-126	1.10681160901789	0.259	0.166	3.09596644714467e-122	0	ACOX1
SLC16A10	3.6116031868154e-126	0.759417484702063	0.315	0.213	1.07120150520945e-121	0	SLC16A10
PCAT1	1.41546947155769e-123	0.596811250478601	0.522	0.422	4.19828245264011e-119	0	PCAT1
CMYA5	3.7499670808839e-123	1.21511753076863	0.338	0.245	1.11224023619016e-118	0	CMYA5
FANCC	1.84540191404093e-120	0.766438949358999	0.445	0.356	5.47346207704541e-116	0	FANCC
WDFY3	3.0569722811061e-119	0.513078112110906	0.643	0.608	9.06697978576069e-115	0	WDFY3
ACADM	2.5793229415304e-117	1.0959207924475	0.287	0.198	7.65027184457917e-113	0	ACADM
SETD3	9.42168604314768e-117	0.768985718395189	0.426	0.339	2.7944720803976e-112	0	SETD3
RUFY3	1.18056400893623e-112	0.640406941524411	0.548	0.487	3.50155285050487e-108	0	RUFY3
TUBGCP2	1.51265261574815e-112	1.13897604195136	0.28	0.192	4.48652765830901e-108	0	TUBGCP2
ZKSCAN1	6.62871318505302e-111	0.868156291858661	0.405	0.324	1.96607633068673e-106	0	ZKSCAN1
STX3	6.03495137108062e-107	0.818011315901554	0.323	0.232	1.78996657666251e-102	0	STX3
LINC00886	1.0988427521237e-106	1.04623779382856	0.296	0.209	3.25916760279888e-102	0	LINC00886
LARP4	4.85361621614098e-106	0.781792734218478	0.435	0.361	1.43958256970741e-101	0	LARP4
FNIP2	2.9973276110652e-105	0.560059442644052	0.534	0.466	8.89007369441939e-101	0	FNIP2
INVS	2.06016043263448e-104	0.693667845749622	0.491	0.421	6.11043584319386e-100	0	INVS
DIRC3	3.22984999032477e-104	0.720498030114567	0.282	0.19	9.57973507130328e-100	0	DIRC3
ATP6V0A1	7.61064936949108e-101	0.794463839389055	0.352	0.264	2.25731860299105e-96	0	ATP6V0A1
SLC26A3	9.10496434831703e-99	1.50131978566554	0.373	0.309	2.70053242571083e-94	0	SLC26A3
VWA8	1.21776171404118e-98	0.556208782590388	0.573	0.525	3.61188124384614e-94	0	VWA8
TFPI	2.04711556036394e-98	0.611617190177666	0.305	0.21	6.07174475203945e-94	0	TFPI
LYPLAL1	6.42389310571946e-97	0.814143291499678	0.426	0.353	1.90532669515639e-92	0	LYPLAL1
NPLOC4	6.97084622117212e-97	0.885110650145199	0.38	0.305	2.06755298919965e-92	0	NPLOC4
MALT1	1.00212986090503e-93	0.643842622663586	0.324	0.234	2.97231716744433e-89	0	MALT1
MAOA	1.41851625519374e-93	0.814254499653181	0.263	0.178	4.20731921290464e-89	0	MAOA
MAST2	3.25737584767657e-93	0.851101290740071	0.281	0.197	9.66137676420872e-89	0	MAST2
HPCAL1	3.41692223614616e-93	0.685422319296722	0.369	0.283	1.01345913524095e-88	0	HPCAL1
SCP2	7.04893136722527e-93	0.963432076527643	0.342	0.265	2.09071304351902e-88	0	SCP2
KIF21A	7.30981963087729e-93	0.672598868349574	0.351	0.261	2.16809250251821e-88	0	KIF21A
NR1H4	1.00782452641833e-92	0.849707994437025	0.28	0.195	2.98920754535675e-88	0	NR1H4
SLC22A23	1.65540810051431e-89	0.613244122977515	0.349	0.26	4.90994042612545e-85	0	SLC22A23
MICU1	5.74997569686636e-89	0.701720958540094	0.461	0.401	1.70544279169056e-84	0	MICU1
TRHDE	9.35821595476555e-89	0.666104891888749	0.434	0.355	2.77564685218346e-84	0	TRHDE
FREM2	1.58166361476238e-86	0.887453353316267	0.282	0.203	4.69121428138522e-82	0	FREM2
DMXL1	1.84749187344549e-82	0.723652029407054	0.494	0.449	5.47966089663931e-78	0	DMXL1
MTRNR2L12	1.73334726815969e-81	1.22157248325114	0.434	0.364	5.14110799736164e-77	0	MTRNR2L12
C1GALT1	6.98401821901753e-81	0.816121938183405	0.308	0.232	2.0714598037606e-76	0	C1GALT1
FAM177A1	7.13135505791229e-79	0.890596859364024	0.262	0.188	2.11515991017679e-74	0	FAM177A1
LINGO1	1.99005872216806e-78	1.15127999375407	0.429	0.395	5.90251416995047e-74	0	LINGO1
KANSL1L	3.04620217846098e-76	0.52292717936831	0.57	0.526	9.03503566131528e-72	0	KANSL1L
WDR60	3.06123554543843e-76	0.805181110939103	0.458	0.404	9.07962462777038e-72	0	WDR60
ZC3H12C	7.03365185747173e-74	0.839531852532865	0.29	0.218	2.08618114092612e-69	0	ZC3H12C
DHRSX	6.76272499602362e-71	0.641207671910434	0.438	0.377	2.0058242338206e-66	0	DHRSX
ACVR1	2.57802351792678e-68	0.684581560368857	0.37	0.304	7.64641775417084e-64	0	ACVR1
SUCLG2-AS1	8.30658403344624e-68	0.699183354122538	0.362	0.294	2.46373282432015e-63	0	SUCLG2-AS1
ENTPD1-AS1	2.18161201466941e-67	0.637592805507972	0.394	0.327	6.47066123550948e-63	0	ENTPD1-AS1
CSPP1	7.47477805870263e-67	0.6712472303423	0.43	0.375	2.2170191722112e-62	0	CSPP1
RAP2C-AS1	7.28976459277109e-66	0.771205352288238	0.293	0.223	2.1621441782159e-61	0	RAP2C-AS1
USP9Y	2.07435505276405e-65	0.668475587870419	0.298	0.225	6.15253708649819e-61	0	USP9Y
AC104123.1	1.51888445147658e-64	0.723264900983016	0.252	0.181	4.50501128307955e-60	0	AC104123.1
PUM3	1.30136500174292e-62	0.635415128805263	0.397	0.338	3.85984859516949e-58	0	PUM3
GPAT3	1.16779852174798e-61	0.859863373226925	0.257	0.191	3.46369041550449e-57	0	GPAT3
ZMAT1	2.67847315051641e-60	0.821727893636043	0.402	0.353	7.94435136443167e-56	0	ZMAT1
KANTR	1.8273391193245e-58	0.801059721618028	0.324	0.265	5.41988782791647e-54	0	KANTR
RETREG1	1.13422705683518e-57	0.504898506661575	0.367	0.299	3.36411745057314e-53	0	RETREG1
SOBP	2.50344789599527e-57	0.662060467007861	0.262	0.196	7.42522645952197e-53	0	SOBP
NEO1	2.88999354000259e-57	0.613601383116151	0.391	0.334	8.57172083964767e-53	0	NEO1
KIAA1958	7.17312076794614e-57	0.571300781889577	0.44	0.389	2.12754761977283e-52	0	KIAA1958
DGLUCY	3.93831083725555e-56	0.659971016667923	0.404	0.354	1.16810299433e-51	0	DGLUCY
NRG1	1.24921745622603e-54	0.528857800578075	0.258	0.193	3.70517897516641e-50	0	NRG1
PRPF38B	5.74045801731073e-54	0.986081950083868	0.278	0.223	1.70261984793436e-49	0	PRPF38B
ECHDC2	5.37114648318693e-53	0.55427385925643	0.481	0.452	1.59308204691324e-48	0	ECHDC2
LARP1B	4.77322193544048e-52	0.664333403797198	0.366	0.31	1.41573762605165e-47	0	LARP1B
LRRC28	8.30210531561833e-52	0.75871016016271	0.306	0.249	2.4624044366124e-47	0	LRRC28
ANKRD26	8.71879580256202e-51	0.728590180997571	0.394	0.349	2.58599483503989e-46	0	ANKRD26
KDM4B	5.10144656509388e-50	0.666770711622794	0.388	0.341	1.51308905120684e-45	0	KDM4B
RRAS2	1.33775356798422e-48	0.547286993424977	0.29	0.229	3.96777708264118e-44	0	RRAS2
ZFAND5	6.42379692456074e-47	0.631944168968401	0.375	0.329	1.90529816782472e-42	0	ZFAND5
NCEH1	1.35691155772392e-46	0.579371222617339	0.273	0.217	4.02459968020914e-42	0	NCEH1
PER1	1.68810537708174e-45	0.730537280388068	0.274	0.22	5.00692054842444e-41	0	PER1
TUBGCP3	5.57050337099691e-45	0.791334765424457	0.272	0.222	1.65221129983768e-40	0	TUBGCP3
RDX	5.0131069027033e-44	1.2482923060926	0.349	0.315	1.4868875073418e-39	0	RDX
HMGN3	1.42333686972808e-41	0.639696765861226	0.333	0.286	4.22161715561348e-37	0	HMGN3
TMEM245	2.67568786380997e-41	0.567712484780967	0.456	0.437	7.93609020406037e-37	0	TMEM245
TMEM232	2.7844509216494e-41	0.61589	0.338	0.286	8.25868143361212e-37	0	TMEM232
GAK	4.04184689863679e-41	0.707071266646539	0.344	0.3	1.19881179013567e-36	0	GAK
RIOK3	4.06034354201482e-41	0.723031724784759	0.269	0.221	1.20429789456159e-36	0	RIOK3
HIP1R	1.97860730545207e-40	0.878669558651341	0.284	0.239	5.86854926797085e-36	0	HIP1R
MSH3	3.76856255070441e-40	0.607647711387739	0.387	0.349	1.11775565253893e-35	0	MSH3
SEC31A	1.60591482545445e-39	0.5784721716599	0.447	0.43	4.76314337229791e-35	0	SEC31A
PPP2R2D	4.36546229361067e-39	0.673337339499635	0.36	0.321	1.29479611628492e-34	0	PPP2R2D
EVC	4.62743091462749e-39	0.71409556827549	0.272	0.223	1.37249600927851e-34	0	EVC
SFXN5	4.09784938949843e-37	0.587574733390862	0.293	0.246	1.21542212892523e-32	0	SFXN5
CABLES1	4.6955798596273e-35	0.556936213611721	0.264	0.214	1.39270898636546e-30	0	CABLES1
TTC39B	6.35895644292763e-35	0.507590653523737	0.337	0.294	1.88606648097234e-30	0	TTC39B
CFDP1	7.81358467378786e-35	0.521320902988498	0.416	0.385	2.31750921424548e-30	0	CFDP1
FERMT2	3.28153727080919e-34	0.537898487208051	0.389	0.357	9.73303954522004e-30	0	FERMT2
SLC25A16	4.55611003518689e-34	0.669157986954683	0.332	0.294	1.35134223643643e-29	0	SLC25A16
TAF1D	5.16931745115251e-34	0.697412263886712	0.342	0.307	1.53321955601184e-29	0	TAF1D
CNDP2	5.36209768651907e-34	0.611385204364877	0.268	0.223	1.59039817382156e-29	0	CNDP2
RHPN2	1.3316833127201e-33	0.600408112510595	0.262	0.216	3.94977270552781e-29	0	RHPN2
USP40	2.92423350705416e-33	0.632878272446051	0.363	0.331	8.67327658192263e-29	0	USP40
AP2A2	3.0461121599858e-33	0.573667253679686	0.447	0.426	9.03476866651789e-29	0	AP2A2
CPPED1	4.97394677984102e-33	0.560595541569654	0.277	0.23	1.47527261490085e-28	0	CPPED1
ISPD	1.94215040769126e-32	0.551387427484518	0.291	0.245	5.76041810921229e-28	0	ISPD
UBR4	2.79787138989188e-32	0.580955553747931	0.374	0.345	8.29848654241933e-28	0	UBR4
THOC2	4.12274729811008e-32	0.638134013816242	0.416	0.396	1.22280684861945e-27	0	THOC2
EEFSEC	4.60112594130647e-32	0.609805592229588	0.257	0.212	1.3646939541915e-27	0	EEFSEC
SNRNP70	7.01471996063969e-32	0.523514798859752	0.462	0.444	2.08056594032573e-27	0	SNRNP70
SHLD2	3.58387789937369e-31	0.501440008272717	0.426	0.4	1.06297818495424e-26	0	SHLD2
LRRC37A3	5.34776545712941e-31	0.670345249190369	0.354	0.327	1.58614723458458e-26	0	LRRC37A3
COQ4	9.87529044461405e-28	0.790811292106767	0.256	0.22	2.92901114587253e-23	0	COQ4
SPEN	1.98024596466273e-27	0.691061367761604	0.402	0.384	5.87340953118967e-23	0	SPEN
AC009690.1	4.35921022460158e-27	0.567812710403617	0.289	0.25	1.29294175261683e-22	0	AC009690.1
HSDL2	2.96356940235536e-26	0.582733902736714	0.295	0.258	8.78994684738598e-22	0	HSDL2
GON4L	7.25147114126376e-25	0.613851062900225	0.356	0.333	2.15078634049883e-20	0	GON4L
AP3D1	2.75177456428893e-24	0.707875233833276	0.256	0.223	8.16176335768096e-20	0	AP3D1
PLXNB1	5.56894436756707e-24	0.788444680043289	0.293	0.266	1.65174889942039e-19	0	PLXNB1
KATNAL2	6.44882882003002e-23	0.639737780804617	0.264	0.228	1.9127226280209e-18	0	KATNAL2
WASHC1	5.74515269585466e-22	0.680163930382396	0.349	0.332	1.70401228959049e-17	0	WASHC1
CWF19L2	7.88272860999825e-22	0.620992210319073	0.345	0.323	2.33801730572548e-17	0	CWF19L2
MLH3	8.62424272908336e-21	0.695909578716037	0.263	0.235	2.55795039344613e-16	0	MLH3
OGDHL	9.07269943790296e-21	0.646178785692674	0.292	0.264	2.69096265328202e-16	0	OGDHL
WDR59	1.33054129581454e-19	0.578017095509589	0.336	0.317	3.94638548338594e-15	0	WDR59
TANGO6	1.38486036338005e-19	0.500859015838427	0.277	0.246	4.10749583778522e-15	0	TANGO6
ERBB2	1.20411525714364e-18	0.716643343764262	0.283	0.26	3.57140585268802e-14	0	ERBB2
SPTLC3	6.18115417122163e-18	0.574707105351419	0.268	0.239	1.83333032718434e-13	0	SPTLC3
PRPF4B	1.29472768528848e-16	0.652397165186728	0.346	0.334	3.84016231456565e-12	0	PRPF4B
ZNF780B	1.70558578925976e-16	0.702059754261435	0.311	0.296	5.05876745094444e-12	0	ZNF780B
CIRBP	1.56840223856203e-15	0.581958106873024	0.39	0.387	4.65188103957497e-11	0	CIRBP
NSUN6	2.38232421019692e-13	0.645987136287845	0.254	0.234	7.06597360744407e-09	0	NSUN6
MOK	1.38531729014337e-12	0.586606222222067	0.25	0.23	4.10885108256522e-08	0	MOK
RAPGEF3	3.31220107454295e-12	0.581709253411511	0.273	0.255	9.82398838709439e-08	0	RAPGEF3
MPHOSPH8	5.7712621200288e-12	0.544594798118655	0.355	0.349	1.71175634480054e-07	0	MPHOSPH8
FBXL5	7.56114592927857e-11	0.512252894749797	0.303	0.293	2.24263588262402e-06	0	FBXL5
PHF3	3.31513155293187e-10	0.502881204342026	0.394	0.399	9.83268018599594e-06	0	PHF3
ZER1	4.08967362505618e-10	0.523262856400217	0.283	0.27	1.21299719719166e-05	0	ZER1
ZC3H7A	4.26280693480133e-09	0.512484767347867	0.276	0.264	0.000126434853686207	0	ZC3H7A
RAB3IP	7.87684102420491e-09	0.521367555225412	0.263	0.249	0.000233627104777918	0	RAB3IP
TRIP11	2.44951483761933e-08	0.558859547203999	0.351	0.354	0.000726526100837895	0	TRIP11
ACADVL	3.59336565442215e-08	0.500938266974535	0.298	0.292	0.00106579225310161	0	ACADVL
DNAJC11	8.22668925391253e-08	0.565823320672413	0.276	0.269	0.00244003603271046	0	DNAJC11
BOD1L1	0.000232754803408856	0.545336966363786	0.352	0.368	1	0	BOD1L1
SLC12A1	0	5.04205544886069	0.928	0.169	0	1	SLC12A1
CASR	0	3.66454603429414	0.812	0.111	0	1	CASR
CACNA2D3	0	3.01356168796906	0.861	0.2	0	1	CACNA2D3
PLCB1	0	3.13544610293291	0.922	0.296	0	1	PLCB1
SIM2	0	5.03828866645982	0.639	0.022	0	1	SIM2
LINC01606	0	3.37299147181995	0.71	0.129	0	1	LINC01606
RP1	0	4.96262256282203	0.581	0.033	0	1	RP1
PCDH9	0	2.54755034094477	0.699	0.172	0	1	PCDH9
RBFOX1	0	2.68005015694724	0.652	0.136	0	1	RBFOX1
LINC01762	0	2.64099900959775	0.674	0.161	0	1	LINC01762
KLHL13	0	2.35048487828292	0.749	0.25	0	1	KLHL13
EFNA5	0	1.73863473129732	0.816	0.318	0	1	EFNA5
ENOX1	0	3.32627096315479	0.634	0.138	0	1	ENOX1
UMOD	0	3.47104764454082	0.683	0.188	0	1	UMOD
ESRRB	0	3.20191993537155	0.585	0.096	0	1	ESRRB
PDE1A	0	2.20154150816994	0.779	0.303	0	1	PDE1A
GPC5	0	3.09890120944223	0.715	0.241	0	1	GPC5
EFHD1	0	2.34051186592329	0.692	0.237	0	1	EFHD1
CCDC148	0	2.12495662571317	0.719	0.27	0	1	CCDC148
HIP1	0	2.10690793355762	0.812	0.374	0	1	HIP1
ARHGEF38	0	2.38334380215737	0.602	0.167	0	1	ARHGEF38
DEPTOR	0	2.37802044675508	0.776	0.342	0	1	DEPTOR
CA10	0	2.42267888215632	0.537	0.105	0	1	CA10
GP2	0	5.03978163216019	0.449	0.019	0	1	GP2
RIMBP2	0	3.13597381523722	0.515	0.087	0	1	RIMBP2
MYO3B	0	2.13973309873293	0.593	0.165	0	1	MYO3B
KCNIP4	0	1.99645040615112	0.876	0.453	0	1	KCNIP4
UGT8	0	2.49115259079248	0.555	0.133	0	1	UGT8
CLCN5	0	2.1839264079208	0.764	0.343	0	1	CLCN5
SCNN1A	0	1.70300638944443	0.65	0.23	0	1	SCNN1A
OSBPL3	0	1.50942337375726	0.692	0.272	0	1	OSBPL3
SKAP1	0	1.21391465570143	0.701	0.281	0	1	SKAP1
RHOBTB3	0	2.19231982811529	0.709	0.294	0	1	RHOBTB3
PHACTR1	0	2.65862846621429	0.564	0.15	0	1	PHACTR1
SLC4A7	0	2.02923901448961	0.65	0.241	0	1	SLC4A7
HS6ST2	0	3.29708549533608	0.478	0.069	0	1	HS6ST2
MGLL	0	2.15410497769498	0.585	0.177	0	1	MGLL
CLDN10-AS1	0	3.79952484670706	0.462	0.058	0	1	CLDN10-AS1
STK32B	0	1.93589738482774	0.617	0.214	0	1	STK32B
LMO7	0	1.7298260704286	0.808	0.409	0	1	LMO7
SUSD4	0	3.11657068256482	0.472	0.073	0	1	SUSD4
ERBB4	0	2.93053426425593	0.984	0.588	0	1	ERBB4
KCTD1	0	1.84582962296987	0.656	0.265	0	1	KCTD1
STK39	0	1.49134342704197	0.685	0.295	0	1	STK39
EGF	0	1.88927997738246	0.588	0.199	0	1	EGF
ACPP	0	4.26825824264531	0.418	0.03	0	1	ACPP
ITGB6	0	2.35224917240523	0.605	0.217	0	1	ITGB6
LINC01182	0	2.51059423504347	0.498	0.112	0	1	LINC01182
PAPPA2	0	3.69787618010345	0.485	0.1	0	1	PAPPA2
TBC1D4	0	1.47664875380361	0.768	0.39	0	1	TBC1D4
RANBP3L	0	2.95735345709016	0.453	0.076	0	1	RANBP3L
SGIP1	0	1.58901003407222	0.541	0.164	0	1	SGIP1
FAM184A	0	2.55796331492577	0.48	0.104	0	1	FAM184A
TFAP2B	0	3.52957625268801	0.42	0.044	0	1	TFAP2B
DENND2A	0	2.56427713457841	0.462	0.09	0	1	DENND2A
LRP1B	0	1.65358549232598	0.602	0.233	0	1	LRP1B
SCHLAP1	0	4.24724088223511	0.399	0.03	0	1	SCHLAP1
NTRK2	0	3.06237573001133	0.417	0.049	0	1	NTRK2
KAZN	0	1.05037582950153	0.849	0.482	0	1	KAZN
MECOM	0	0.964136365263875	0.961	0.594	0	1	MECOM
PPFIA2	0	2.90016038772894	0.455	0.088	0	1	PPFIA2
PRDM16	0	1.41134161237944	0.574	0.207	0	1	PRDM16
TRIM2	0	1.38504893281107	0.668	0.303	0	1	TRIM2
NAV2	0	1.22941390578331	0.684	0.32	0	1	NAV2
ATP1A1	0	1.72623	0.877	0.515	0	1	ATP1A1
NRK	0	2.95864470787554	0.426	0.066	0	1	NRK
CCSER1	0	1.93773986629604	0.961	0.602	0	1	CCSER1
MTURN	0	1.94663399920795	0.508	0.155	0	1	MTURN
LLGL2	0	1.28237523943503	0.74	0.389	0	1	LLGL2
USP53	0	1.40558843999001	0.751	0.401	0	1	USP53
PRKX	0	1.71715611444291	0.528	0.181	0	1	PRKX
CFAP221	0	1.90205165459885	0.514	0.17	0	1	CFAP221
SEMA6D	0	2.34935568622558	0.441	0.098	0	1	SEMA6D
CLDN16	0	3.92998759631505	0.366	0.025	0	1	CLDN16
MFHAS1	0	1.21535696068806	0.718	0.378	0	1	MFHAS1
TFCP2L1	0	1.11944572611819	0.856	0.519	0	1	TFCP2L1
DNM3	0	0.993453614008205	0.542	0.206	0	1	DNM3
LNX1	0	1.55442051144341	0.497	0.161	0	1	LNX1
COL4A3	0	1.17127901807178	0.722	0.387	0	1	COL4A3
PRKD1	0	1.66117943356619	0.822	0.49	0	1	PRKD1
SGPP2	0	1.63932162072654	0.506	0.176	0	1	SGPP2
INPP4B	0	0.693573668914569	0.594	0.264	0	1	INPP4B
HOXB3	0	1.3384221180027	0.558	0.229	0	1	HOXB3
WNK4	0	2.62614984990604	0.407	0.078	0	1	WNK4
MYO10	0	0.714849875178185	0.713	0.386	0	1	MYO10
CKB	0	1.79922548336958	0.476	0.151	0	1	CKB
KCNJ1	0	1.84518015266611	0.447	0.123	0	1	KCNJ1
CCND3	0	0.847799749081897	0.661	0.338	0	1	CCND3
ADAMTS9-AS2	0	0.95986867336149	0.864	0.541	0	1	ADAMTS9-AS2
AC024022.1	0	3.20621980135192	0.378	0.056	0	1	AC024022.1
SLC16A121	0	0.636327058873293	0.736	0.414	0	1	SLC16A12
NR2F2-AS1	0	0.946893337954593	0.798	0.478	0	1	NR2F2-AS1
TMEM72	0	2.01572572134009	0.448	0.128	0	1	TMEM72
TCIM	0	2.63692033425825	0.391	0.072	0	1	TCIM
AC138305.1	0	1.26659043700207	0.556	0.239	0	1	AC138305.1
MYOF	0	1.27716161004125	0.518	0.203	0	1	MYOF
PDE4DIP	0	1.05855195828769	0.609	0.297	0	1	PDE4DIP
GRHL2	0	1.47070944522265	0.465	0.157	0	1	GRHL2
MAL	0	1.35582962777921	0.496	0.188	0	1	MAL
CALCR	0	2.7054081423447	0.368	0.061	0	1	CALCR
RALGPS1	0	1.25875445309855	0.603	0.296	0	1	RALGPS1
ACSL4	0	1.39422924189917	0.58	0.273	0	1	ACSL4
CGNL1	0	1.74249505415464	0.809	0.504	0	1	CGNL1
SLC16A5	0	2.53772932077517	0.385	0.08	0	1	SLC16A5
LGR4	0	1.04692298041297	0.79	0.486	0	1	LGR4
CPEB3	0	1.4475706214668	0.708	0.405	0	1	CPEB3
LINC013201	0	0.909839930853806	0.753	0.451	0	1	LINC01320
PTPN14	0	1.15273283277861	0.678	0.377	0	1	PTPN14
FGF13	0	1.30113897388009	0.546	0.246	0	1	FGF13
COBLL1	0	0.693825116087726	0.889	0.59	0	1	COBLL1
GNAI1	0	1.77351190459867	0.447	0.148	0	1	GNAI1
AC068631.1	0	2.93439255926258	0.349	0.051	0	1	AC068631.1
RNF150	0	1.29765227736726	0.542	0.246	0	1	RNF150
SSBP2	0	0.933143917612109	0.61	0.314	0	1	SSBP2
PLEKHH2	0	1.35907204713339	0.486	0.192	0	1	PLEKHH2
CCDC178	0	1.70093156446419	0.447	0.154	0	1	CCDC178
CECR2	0	1.82623345970545	0.421	0.128	0	1	CECR2
DAPK1	0	1.14490405621247	0.667	0.377	0	1	DAPK1
IVNS1ABP	0	1.16563589385575	0.552	0.262	0	1	IVNS1ABP
PRICKLE2	0	1.05504052620067	0.67	0.381	0	1	PRICKLE2
RGL3	0	1.09989936576854	0.566	0.277	0	1	RGL3
CLCNKB	0	1.5508560438076	0.446	0.158	0	1	CLCNKB
RAP1GAP2	0	1.17014157614409	0.502	0.214	0	1	RAP1GAP2
AK3	0	1.18840308879768	0.626	0.338	0	1	AK3
ADGRV1	0	2.05361426336023	0.376	0.089	0	1	ADGRV1
TANC2	0	0.832260869549892	0.646	0.36	0	1	TANC2
LINC01725	0	1.21530139863666	0.569	0.284	0	1	LINC01725
FBXL4	0	1.35223200025216	0.525	0.241	0	1	FBXL4
DNAH14	0	0.981085252671145	0.656	0.374	0	1	DNAH14
CADM1	0	1.10292658291271	0.492	0.211	0	1	CADM1
PDE9A	0	1.38681703572394	0.504	0.224	0	1	PDE9A
ATP6V0A4	0	0.666961238698552	0.494	0.215	0	1	ATP6V0A4
SAMD12	0	0.80672040465929	0.762	0.483	0	1	SAMD12
ALDH1A2	0	1.0240041110891	0.402	0.124	0	1	ALDH1A2
FGF14	0	2.17478907206722	0.397	0.119	0	1	FGF14
NOS1	0	3.64253481621485	0.324	0.046	0	1	NOS1
LINC02343	0	2.06097350511175	0.383	0.106	0	1	LINC02343
KCNJ16	0	0.634393041578788	0.79	0.514	0	1	KCNJ16
NAALADL2	0	0.85918657257152	0.851	0.576	0	1	NAALADL2
SULT1C2	0	0.92387894620942	0.641	0.366	0	1	SULT1C2
TMPRSS4	0	3.99603420345581	0.301	0.026	0	1	TMPRSS4
AP1S3	0	2.45977719781368	0.366	0.092	0	1	AP1S3
CLMN	0	0.850439462075076	0.746	0.472	0	1	CLMN
ARHGAP24	0	0.926484105556561	0.76	0.487	0	1	ARHGAP24
COL28A1	0	2.12054426586141	0.377	0.104	0	1	COL28A1
KNG1	0	1.48890233893071	0.382	0.109	0	1	KNG1
EPB41L1	0	0.948113168583683	0.625	0.353	0	1	EPB41L1
NR3C2	0	0.665849785221736	0.783	0.511	0	1	NR3C2
WLS	0	1.08471869471807	0.54	0.269	0	1	WLS
ARHGAP6	0	1.27876163180368	0.856	0.586	0	1	ARHGAP6
RNF24	0	1.48147607001559	0.415	0.147	0	1	RNF24
ATP1B1	0	1.29121075384785	0.818	0.55	0	1	ATP1B1
RBBP8	0	1.15159537388364	0.523	0.256	0	1	RBBP8
AC092078.2	0	3.97738167365909	0.299	0.034	0	1	AC092078.2
LINC00970	0	1.91215429052226	0.417	0.153	0	1	LINC00970
PTGER3	0	0.884371023830249	0.567	0.304	0	1	PTGER3
DZIP1	0	1.47089803264188	0.429	0.167	0	1	DZIP1
ABLIM11	0	0.505909170756848	0.8	0.539	0	1	ABLIM1
CYFIP2	0	1.27567919866749	0.62	0.359	0	1	CYFIP2
PKP4	0	1.39784370879321	0.886	0.625	0	1	PKP4
TPST1	0	0.929750021490483	0.576	0.315	0	1	TPST1
SCD5	0	1.59241171323889	0.436	0.176	0	1	SCD5
WDFY2	0	1.18964907944702	0.559	0.3	0	1	WDFY2
AC058822.1	0	3.83216978208382	0.345	0.086	0	1	AC058822.1
ITPR1	0	0.597003119165203	0.604	0.345	0	1	ITPR1
PRKCQ	0	1.75049785399107	0.347	0.089	0	1	PRKCQ
GUCY1A1	0	1.56928166077862	0.363	0.106	0	1	GUCY1A1
CYS1	0	1.12706928799331	0.471	0.215	0	1	CYS1
NUDT4	0	1.4383095194949	0.432	0.177	0	1	NUDT4
PDE7B	0	0.641038224798586	0.66	0.405	0	1	PDE7B
ESRRG	0	1.34204082925303	0.961	0.708	0	1	ESRRG
CHL1	0	1.37944499011753	0.405	0.153	0	1	CHL1
MERTK	0	1.06436546534935	0.44	0.189	0	1	MERTK
COL4A4	0	0.598711126866541	0.601	0.352	0	1	COL4A4
SPIRE1	0	0.560374511056583	0.542	0.295	0	1	SPIRE1
FAM160A1	0	0.721616421620113	0.617	0.37	0	1	FAM160A1
CAPN2	0	1.02656056478109	0.451	0.205	0	1	CAPN2
MOB3B	0	1.0641084643366	0.5	0.254	0	1	MOB3B
CACNA1D	0	0.716684211427423	0.546	0.301	0	1	CACNA1D
EHF	0	2.38575527024249	0.294	0.049	0	1	EHF
HDAC9	0	1.13518297703825	0.352	0.109	0	1	HDAC9
AL139383.1	0	1.81312848097999	0.34	0.098	0	1	AL139383.1
GLCCI1	0	0.935674463233132	0.468	0.227	0	1	GLCCI1
DANT2	0	0.622787911997423	0.73	0.489	0	1	DANT2
MRPS6	0	1.25077574904638	0.443	0.202	0	1	MRPS6
OXR1	0	0.99722149071182	0.851	0.611	0	1	OXR1
ZMAT11	0	0.854989752299895	0.567	0.327	0	1	ZMAT1
THSD4	0	0.906225620206718	0.545	0.306	0	1	THSD4
WWC2	0	0.799223421905543	0.669	0.43	0	1	WWC2
MYO5C	0	1.38062495607026	0.394	0.155	0	1	MYO5C
CFAP70	0	1.26598579613016	0.428	0.189	0	1	CFAP70
DNAH7	0	0.984757449262011	0.494	0.255	0	1	DNAH7
SMC5-AS1	0	1.29068750145328	0.414	0.175	0	1	SMC5-AS1
PAQR5	0	0.809946269044008	0.532	0.294	0	1	PAQR5
GNGT1	0	1.5805290361244	0.374	0.136	0	1	GNGT1
PHF21B	0	2.17672746775312	0.308	0.07	0	1	PHF21B
ARNT2	0	1.01781051589682	0.437	0.201	0	1	ARNT2
MIR4435-2HG	0	0.761295312943302	0.517	0.281	0	1	MIR4435-2HG
AC124319.2	0	0.992139748980342	0.534	0.299	0	1	AC124319.2
KCNQ1	0	0.773554779303808	0.517	0.283	0	1	KCNQ1
PPARGC1A	0	0.845059226859081	0.664	0.43	0	1	PPARGC1A
CMTM4	0	0.966957852758664	0.515	0.281	0	1	CMTM4
TBC1D8	0	0.507899202664827	0.571	0.337	0	1	TBC1D8
CREB3L2	0	0.908113979096648	0.453	0.22	0	1	CREB3L2
AZIN1-AS1	0	1.20648581776493	0.447	0.216	0	1	AZIN1-AS1
PITPNM2	0	0.827055292851123	0.504	0.273	0	1	PITPNM2
PPM1E	0	2.27450475535776	0.284	0.053	0	1	PPM1E
CACNB2	0	0.716648183408727	0.408	0.178	0	1	CACNB2
SRGAP3	0	1.02613463023728	0.429	0.199	0	1	SRGAP3
ETNK1	0	0.898304766079523	0.529	0.3	0	1	ETNK1
AC245297.3	0	0.704601408920386	0.56	0.332	0	1	AC245297.3
DNASE1	0	1.2626283338097	0.427	0.199	0	1	DNASE1
MFSD4A	0	2.34480235030321	0.286	0.058	0	1	MFSD4A
SYTL2	0	0.645833995088825	0.493	0.265	0	1	SYTL2
MACROD2	0	0.850431858013252	0.726	0.499	0	1	MACROD2
SPATA6L	0	1.65756123127979	0.351	0.124	0	1	SPATA6L
ANKRD28	0	0.666909462243428	0.612	0.386	0	1	ANKRD28
SLCO3A1	0	0.753022802843945	0.445	0.22	0	1	SLCO3A1
ATP2C1	0	0.903842869890217	0.467	0.243	0	1	ATP2C1
SLC2A13	0	0.940324544989203	0.44	0.217	0	1	SLC2A13
SLC9A3	0	1.67611534703279	0.314	0.091	0	1	SLC9A3
PFKP	0	1.60466918817145	0.342	0.12	0	1	PFKP
CCDC171	0	0.969851862681756	0.459	0.238	0	1	CCDC171
CLINT1	0	0.804368970676391	0.554	0.333	0	1	CLINT1
NAIP	0	0.723243181789099	0.508	0.287	0	1	NAIP
FGF9	0	1.7539991673389	0.311	0.09	0	1	FGF9
RAPGEF31	0	1.11603913067644	0.448	0.227	0	1	RAPGEF3
FAM171A1	0	0.740173679616903	0.478	0.257	0	1	FAM171A1
STXBP4	0	1.10746389067657	0.471	0.25	0	1	STXBP4
CRTC1	0	0.982224979523077	0.435	0.215	0	1	CRTC1
SIM1	0	0.821304251990905	0.407	0.188	0	1	SIM1
MALRD1	0	1.93204487696069	0.31	0.092	0	1	MALRD1
CIT	0	1.59814716747027	0.322	0.105	0	1	CIT
CEP70	0	0.853190864987279	0.476	0.259	0	1	CEP70
CPEB2	0	1.01410026335086	0.497	0.28	0	1	CPEB2
MPC1	0	1.0739320976314	0.431	0.215	0	1	MPC1
CDKL1	0	0.870532887242316	0.481	0.265	0	1	CDKL1
SPAG17	0	1.47572592904508	0.341	0.126	0	1	SPAG17
IPCEF1	0	0.972448114540397	0.448	0.233	0	1	IPCEF1
LINC00271	0	1.07541450024506	0.433	0.218	0	1	LINC00271
AGPAT4	0	1.52526611137677	0.32	0.106	0	1	AGPAT4
SLC20A2	0	0.855701695358667	0.551	0.337	0	1	SLC20A2
ZNF618	0	0.750099842269721	0.532	0.318	0	1	ZNF618
SYTL4	0	1.6541976854923	0.3	0.086	0	1	SYTL4
FGD4	0	0.72475478059042	0.893	0.679	0	1	FGD4
UBE2E3	0	0.870119052573449	0.489	0.275	0	1	UBE2E3
SLC25A33	0	1.28671921397328	0.392	0.18	0	1	SLC25A33
TTC7A	0	1.00393546926315	0.407	0.196	0	1	TTC7A
TRMT9B	0	1.16841465652788	0.388	0.178	0	1	TRMT9B
MSR1	0	1.21772761525612	0.346	0.136	0	1	MSR1
GSAP	0	0.83880442096483	0.404	0.195	0	1	GSAP
PPM1L	0	1.12558068541747	0.451	0.243	0	1	PPM1L
TENM4	0	1.20715379613874	0.387	0.179	0	1	TENM4
TMEM164	0	1.12486421349273	0.392	0.186	0	1	TMEM164
LPIN1	0	1.31468769472948	0.347	0.141	0	1	LPIN1
DOCK3	0	1.42698914331241	0.318	0.113	0	1	DOCK3
TMEM2321	0	0.848942163962767	0.471	0.266	0	1	TMEM232
CLCNKA	0	1.31679587369127	0.343	0.139	0	1	CLCNKA
MYO9A	0	0.756778650199093	0.835	0.631	0	1	MYO9A
ACOT11	0	1.05682200869787	0.424	0.221	0	1	ACOT11
SLC16A7	0	0.884918433656498	0.399	0.197	0	1	SLC16A7
SLC22A15	0	1.21124910524536	0.341	0.139	0	1	SLC22A15
LINC00476	0	1.10468116724013	0.368	0.166	0	1	LINC00476
MSI2	0	0.605034224569009	0.88	0.678	0	1	MSI2
MAMDC2-AS1	0	1.60219768671859	0.307	0.107	0	1	MAMDC2-AS1
ITPR3	0	1.49356037530476	0.295	0.096	0	1	ITPR3
LINC01091	0	1.76257221889793	0.292	0.093	0	1	LINC01091
OCLN	0	1.15781876710913	0.364	0.165	0	1	OCLN
PTK7	0	1.69992742497406	0.274	0.076	0	1	PTK7
DOCK1	0	0.558053057439494	0.798	0.602	0	1	DOCK1
SFRP1	0	1.68944685017096	0.271	0.075	0	1	SFRP1
ADAMTS17	0	1.02151968712328	0.294	0.098	0	1	ADAMTS17
NELL1	0	1.66607423280479	0.322	0.127	0	1	NELL1
BLNK	0	0.801650414162994	0.363	0.168	0	1	BLNK
GPI	0	0.982813607318838	0.398	0.205	0	1	GPI
TFEB	0	1.0809043229914	0.334	0.141	0	1	TFEB
GALNT10	0	0.864731127103749	0.391	0.2	0	1	GALNT10
GSTO2	0	1.31471291842707	0.324	0.133	0	1	GSTO2
SSFA2	0	1.01176534449292	0.373	0.183	0	1	SSFA2
FAM83B	0	1.55251292165957	0.274	0.085	0	1	FAM83B
MAPK4	0	1.89794681345859	0.255	0.067	0	1	MAPK4
HMCN1	0	1.90463029774202	0.281	0.094	0	1	HMCN1
TLE1	0	0.748346184974585	0.358	0.171	0	1	TLE1
ABHD17C	0	1.75904045583929	0.265	0.079	0	1	ABHD17C
ACSS1	0	1.20798297298436	0.367	0.181	0	1	ACSS1
ESRP1	0	1.6373878399705	0.266	0.08	0	1	ESRP1
AMMECR1	0	1.19222479426626	0.315	0.13	0	1	AMMECR1
FAM155A	0	1.51302490367516	0.314	0.13	0	1	FAM155A
HOMER1	0	1.33872800974373	0.301	0.117	0	1	HOMER1
NMD3	0	1.0302637075704	0.374	0.19	0	1	NMD3
TMEM8A	0	1.57418990073836	0.268	0.084	0	1	TMEM8A
PAPSS2	0	1.40420216836354	0.291	0.108	0	1	PAPSS2
LINC00982	0	1.71945264995623	0.269	0.087	0	1	LINC00982
SGCE	0	1.23464792675232	0.308	0.128	0	1	SGCE
POU3F3	0	1.36658105615774	0.27	0.091	0	1	POU3F3
AC002070.1	0	1.01279893756457	0.314	0.135	0	1	AC002070.1
FAM227B	0	1.10826667230652	0.317	0.138	0	1	FAM227B
USP21	0	0.896265224403181	0.328	0.15	0	1	USP2
AL645568.1	0	1.22699752039969	0.299	0.121	0	1	AL645568.1
RPS6KA6	0	1.13807507677176	0.32	0.147	0	1	RPS6KA6
LRBA	0	0.567459628044151	0.865	0.694	0	1	LRBA
ZNF98	0	1.49711728846834	0.28	0.11	0	1	ZNF98
COL8A1	0	1.78337915369686	0.25	0.08	0	1	COL8A1
MGME1	0	1.37280297870159	0.27	0.103	0	1	MGME1
STK32A	0	1.57187127529653	0.253	0.086	0	1	STK32A
HPRT1	0	1.07984780333793	0.274	0.112	0	1	HPRT1
GMPR	0	1.02829019286768	0.263	0.101	0	1	GMPR
GOLM1	0	1.15588834227049	0.261	0.1	0	1	GOLM1
MIOS	0	1.11745224341989	0.286	0.125	0	1	MIOS
BTBD11	0	1.18316034513224	0.26	0.101	0	1	BTBD11
PYGB	0	1.25117051433501	0.277	0.12	0	1	PYGB
AC104596.1	0	1.30063458740873	0.259	0.104	0	1	AC104596.1
IMMP2L	0	0.668469271124539	0.915	0.77	0	1	IMMP2L
ATP6V0E1	6.74762673115372e-306	0.95209237442547	0.417	0.226	2.00134608846019e-301	1	ATP6V0E1
PON2	1.27469219812759e-303	0.983868898388011	0.327	0.156	3.78073705964644e-299	1	PON2
MGAT5	2.53020991199381e-300	0.619451595344879	0.496	0.289	7.50460259897365e-296	1	MGAT5
RASSF7	2.29538684866152e-298	1.04361679788796	0.265	0.112	6.80811739313007e-294	1	RASSF7
SVIL	5.12981884958287e-298	0.702993820544453	0.677	0.464	1.52150427078628e-293	1	SVIL
SH3BP4	1.20828951216621e-297	0.852008301147006	0.353	0.173	3.58378669308499e-293	1	SH3BP4
XKR6	2.16860210989401e-293	0.689169497268118	0.548	0.332	6.43207385794565e-289	1	XKR6
KHDRBS3	7.61331936430991e-293	0.846130407688216	0.373	0.187	2.25811052345432e-288	1	KHDRBS3
DSCAML1	2.29679134071114e-292	0.698226556603054	0.537	0.321	6.81228311654925e-288	1	DSCAML1
TAOK3	1.55958396655841e-290	0.580029103652552	0.609	0.391	4.62572604481224e-286	1	TAOK3
GRAMD1C	3.7553326526761e-289	0.890367246091008	0.385	0.202	1.11383166478373e-284	1	GRAMD1C
SLC45A4	1.79679572428128e-288	0.675215607047364	0.345	0.167	5.32929611821827e-284	1	SLC45A4
ANXA11	2.40001993900115e-287	0.731998301936107	0.455	0.254	7.11845913907743e-283	1	ANXA11
TBC1D32	6.72883969853093e-287	0.897757565762543	0.372	0.193	1.99577385458427e-282	1	TBC1D32
BBOX11	2.65075796591932e-285	1.32245100145414	0.425	0.236	7.8621481269167e-281	1	BBOX1
GCNT2	6.94179495098198e-283	0.746589335818574	0.494	0.288	2.05893638246126e-278	1	GCNT2
C2CD5	8.82034410130592e-282	0.720273471150565	0.459	0.264	2.61611406044734e-277	1	C2CD5
PTPN3	4.53686393282104e-281	0.699062232634022	0.538	0.329	1.34563384247472e-276	1	PTPN3
SGSM1	5.80776532077147e-280	1.11284484576204	0.262	0.114	1.72258319414082e-275	1	SGSM1
AHCYL1	3.70035234427767e-277	0.84273607711635	0.42	0.236	1.09752450531276e-272	1	AHCYL1
CDH16	4.57984333196711e-277	0.646708110567619	0.469	0.263	1.35838153226144e-272	1	CDH16
PLCL1	7.86903404402374e-277	0.665512499347958	0.758	0.58	2.33395549745744e-272	1	PLCL1
ICA1	2.44310498732311e-275	0.520504355131371	0.47	0.257	7.24624939240035e-271	1	ICA1
LMF1	4.86304810164606e-275	0.775663097569103	0.426	0.236	1.44238006694822e-270	1	LMF1
MYEF2	4.95080630613495e-272	0.8768507272621	0.348	0.177	1.46840915039962e-267	1	MYEF2
TMEM161B-AS1	5.52330852593355e-272	0.808223672830532	0.475	0.285	1.63821330879189e-267	1	TMEM161B-AS1
PTPN4	3.57656503766948e-269	0.8402172441001	0.561	0.373	1.06080919017277e-264	1	PTPN4
ZNF532	2.29084682954157e-268	0.676959844015352	0.415	0.225	6.79465169642028e-264	1	ZNF532
KIF16B	2.84677405282885e-268	0.684961811528995	0.562	0.362	8.44353184069036e-264	1	KIF16B
ARID5B	4.06615057533072e-268	0.62635593135715	0.628	0.421	1.20602026064309e-263	1	ARID5B
PCNX2	1.18867650552931e-265	0.638438529166905	0.471	0.274	3.52561451539994e-261	1	PCNX2
PROM1	3.99959526698312e-264	1.15278692241766	0.255	0.113	1.18627995618719e-259	1	PROM1
SEPT6	6.46613415828293e-264	0.633324417707035	0.291	0.133	1.91785539134672e-259	1	SEPT6
HOXD10	2.27986618761241e-261	0.934909561867707	0.251	0.109	6.7620831124584e-257	1	HOXD10
PBX3	4.82022617425635e-261	0.649480586343089	0.388	0.205	1.42967908328443e-256	1	PBX3
ARFGAP3	5.9218491718235e-261	0.814340014124557	0.347	0.179	1.75642046436285e-256	1	ARFGAP3
KCP	1.25970815212023e-260	1.11054962882878	0.272	0.126	3.7362943791886e-256	1	KCP
AL136164.2	1.25204665784651e-258	0.914077243603938	0.35	0.184	3.71357038717275e-254	1	AL136164.2
KATNAL21	1.22416107777883e-255	0.875279790772587	0.382	0.21	3.63086175669201e-251	1	KATNAL2
CASZ1	1.04511482622772e-254	0.707053310430671	0.376	0.196	3.09981057459142e-250	1	CASZ1
KIZ	6.97454714835198e-252	0.917641829117542	0.36	0.194	2.0686506842012e-247	1	KIZ
GOLGA8A	1.39104514902993e-248	0.777983074462855	0.3	0.146	4.12583991202278e-244	1	GOLGA8A
SEPT9	5.1745041561107e-247	0.618140416453319	0.574	0.368	1.53475793270243e-242	1	SEPT9
HOXD3	1.58887902047225e-246	0.783600003914901	0.329	0.165	4.71261517472069e-242	1	HOXD3
ZMIZ1	2.5464656797419e-246	0.595734926040533	0.552	0.354	7.55281720611447e-242	1	ZMIZ1
PIP5K1B	3.00781443002123e-246	0.54874215727627	0.285	0.135	8.92117759944297e-242	1	PIP5K1B
LRP6	1.67255568186637e-244	0.690654213886188	0.484	0.297	4.96080015241567e-240	1	LRP6
GTF2IRD1	4.42990191999498e-244	0.555235825154236	0.536	0.331	1.31390890947051e-239	1	GTF2IRD1
BCR	7.06343365741204e-243	0.628733799389911	0.485	0.292	2.09501442278841e-238	1	BCR
ACP6	2.1856508384497e-241	1.01385124217302	0.256	0.118	6.4826403868418e-237	1	ACP6
SLC39A10	4.90960767026008e-241	0.825020528117117	0.309	0.156	1.45618963499914e-236	1	SLC39A10
TDRD3	5.88167572062501e-241	0.620169551234983	0.538	0.345	1.74450501873738e-236	1	TDRD3
ASXL3	1.14091831842888e-240	0.843241231231651	0.328	0.169	3.38396373246007e-236	1	ASXL3
TAPT1-AS11	1.20950680238865e-240	0.582519963208577	0.604	0.406	3.58739717588475e-236	1	TAPT1-AS1
PDCD4	1.15062540720999e-239	0.749372536437911	0.288	0.14	3.41275495778482e-235	1	PDCD4
MSANTD2	3.89392192370483e-239	0.80394792490448	0.33	0.173	1.15493724257085e-234	1	MSANTD2
RIC3	1.13480638940942e-237	0.947898160049362	0.278	0.135	3.36583575098833e-233	1	RIC3
GRB14	2.34262891638956e-236	0.512248014950293	0.43	0.238	6.94823736601142e-232	1	GRB14
TSGA10	1.33969466851347e-234	0.687405837055293	0.453	0.272	3.97353438681095e-230	1	TSGA10
TTC14	2.41920826556411e-233	0.597960007779706	0.47	0.283	7.17537171566314e-229	1	TTC14
ADK	5.15521697844034e-233	0.507565694148242	0.721	0.535	1.5290373558054e-228	1	ADK
SPPL2A	2.43261024527034e-232	0.62185031849754	0.444	0.262	7.21512198747182e-228	1	SPPL2A
UBA6-AS1	2.5623138805839e-232	0.674570723919506	0.535	0.347	7.59982296981184e-228	1	UBA6-AS1
MBOAT2	3.69357747614672e-230	0.689702584107821	0.377	0.208	1.09551507942512e-225	1	MBOAT2
RAP1GAP	1.28916428414127e-226	0.905642222337524	0.273	0.134	3.823661266763e-222	1	RAP1GAP
PLXNB11	1.33386709227196e-226	0.649953237832096	0.424	0.245	3.95624979567864e-222	1	PLXNB1
MTERF1	3.04232030497283e-226	0.773404189502146	0.379	0.214	9.02352202454942e-222	1	MTERF1
SGK2	8.68939463766792e-225	0.878813894134185	0.277	0.136	2.57727444953231e-220	1	SGK2
LRRK2	2.34063307622914e-224	0.637391007046256	0.459	0.277	6.94231770409564e-220	1	LRRK2
SLC36A4	1.30693288360168e-222	0.809901073509496	0.291	0.146	3.87636293276257e-218	1	SLC36A4
MSH2	1.51356383238957e-221	0.931760717633808	0.288	0.146	4.48923032686746e-217	1	MSH2
SLC25A12	1.48037385436503e-220	0.723106726960725	0.427	0.258	4.39078885204668e-216	1	SLC25A12
MOK1	2.54786953971604e-220	0.732049726563056	0.376	0.21	7.55698105479777e-216	1	MOK
DHX15	3.61933793278842e-220	0.639357936607062	0.431	0.257	1.07349563086504e-215	1	DHX15
CLEC16A	7.06450437349478e-220	0.512288736218569	0.573	0.378	2.09533199717855e-215	1	CLEC16A
TCAIM	3.41226565553754e-219	0.738152126895224	0.442	0.271	1.01207799343244e-214	1	TCAIM
ITGA3	3.13594171868251e-216	0.811136832041369	0.349	0.19	9.30120313761233e-212	1	ITGA3
MIR29B2CHG	5.03497655502552e-216	0.601932279444941	0.555	0.375	1.49337404622057e-211	1	MIR29B2CHG
CD47	5.20394618555505e-215	0.684578529259458	0.27	0.132	1.54349043863563e-210	1	CD47
BICDL11	4.61758813622569e-214	0.637869538883459	0.542	0.353	1.36957664120454e-209	1	BICDL1
NRSN2-AS1	7.88206120792717e-214	0.886346423782989	0.337	0.185	2.3378193542712e-209	1	NRSN2-AS1
ABCC5	3.08373680062338e-210	0.562464536387747	0.405	0.232	9.14636335064893e-206	1	ABCC5
AC138123.11	2.09774623351381e-209	0.939781552831014	0.325	0.18	6.22191532860195e-205	1	AC138123.1
SRSF10	2.6005357885177e-209	0.623614440540641	0.396	0.231	7.71318914874351e-205	1	SRSF10
HHAT	3.02737020658922e-209	0.856112299708706	0.264	0.131	8.97918003274364e-205	1	HHAT
GOT1	3.24067100189904e-209	0.875066317788705	0.347	0.197	9.61183019163256e-205	1	GOT1
WDR91	7.47581054138965e-209	0.86403397331422	0.269	0.135	2.21732540657617e-204	1	WDR91
ARRDC3	2.37660198119168e-208	0.685485876012006	0.283	0.144	7.04900147621451e-204	1	ARRDC3
PPP1CB	2.96658427849241e-208	0.569178921718051	0.417	0.248	8.79888897000849e-204	1	PPP1CB
DYNC2LI1	9.53712684608153e-208	0.725230720632333	0.336	0.185	2.82871182254778e-203	1	DYNC2LI1
VPS37B	2.945875804603e-207	0.676591110497957	0.403	0.237	8.73746763645249e-203	1	VPS37B
CASC2	7.18416830633484e-206	0.887094150426908	0.296	0.155	2.13082431965891e-201	1	CASC2
LNPEP	1.19167515539748e-204	0.550508727327823	0.445	0.272	3.53450851090893e-200	1	LNPEP
NLGN4Y	5.18493254869668e-204	1.1770580806264	0.286	0.154	1.53785099394343e-199	1	NLGN4Y
C1QTNF3-AMACR	9.81887201624769e-204	0.713008283527857	0.376	0.219	2.91227744001906e-199	1	C1QTNF3-AMACR
ZNF44	2.85907622496653e-202	0.578930212738409	0.486	0.311	8.48002008325071e-198	1	ZNF44
PKM	1.70477359917319e-201	0.634840733534515	0.376	0.219	5.05635849514769e-197	1	PKM
ACVR1B	2.11174693296283e-201	0.569058278867376	0.447	0.273	6.26344140316774e-197	1	ACVR1B
MAOA1	1.36425704555753e-199	0.748455004208158	0.317	0.171	4.04638639712363e-195	1	MAOA
DAB1	5.50358943907847e-198	0.686034215022397	0.426	0.263	1.63236462763067e-193	1	DAB1
FAAH2	8.69915585424716e-198	0.572285856207411	0.407	0.239	2.58016962636971e-193	1	FAAH2
AC021231.1	8.7774689530301e-198	0.780522535487232	0.321	0.177	2.60339729146873e-193	1	AC021231.1
MAP3K3	1.10521965206045e-196	0.627940426622387	0.381	0.222	3.27808148801128e-192	1	MAP3K3
NRCAM	1.77088963402077e-196	0.601334113229198	0.328	0.177	5.25245865450559e-192	1	NRCAM
AC092535.3	4.43115209068594e-196	0.926964960821199	0.283	0.149	1.31427971009745e-191	1	AC092535.3
PXN	2.68983435874912e-194	0.501168669314827	0.393	0.228	7.9780487080499e-190	1	PXN
NUP88	5.9670549037529e-194	0.738276897370909	0.33	0.184	1.76982848445311e-189	1	NUP88
CAMKMT	1.31941247075208e-193	0.506694683726683	0.646	0.471	3.91337738825066e-189	1	CAMKMT
BCL7C	1.84584241880564e-193	0.800997316729254	0.29	0.154	5.47476861417752e-189	1	BCL7C
ZMYND8	3.08091691532127e-193	0.510499331802756	0.584	0.41	9.13799957084287e-189	1	ZMYND8
AF117829.1	3.6703638561843e-193	0.551433391956116	0.552	0.375	1.08862991974426e-188	1	AF117829.1
TFCP2	4.50077039545244e-193	0.523856984688682	0.509	0.333	1.33492849929119e-188	1	TFCP2
SLC44A3	1.21902644746385e-192	0.66459224250073	0.371	0.215	3.61563244317777e-188	1	SLC44A3
AC087564.11	1.24277598183164e-191	0.735558502146261	0.364	0.214	3.68607356211264e-187	1	AC087564.1
FOXP21	2.2459645379694e-190	0.729356699147965	0.375	0.222	6.66153081961724e-186	1	FOXP2
MLLT6	1.92720556193157e-187	0.561599892924649	0.398	0.237	5.71609169668904e-183	1	MLLT6
MAPKBP1	7.12093523351162e-186	0.756041722127822	0.278	0.146	2.11206939025955e-181	1	MAPKBP1
DGKH	7.21787358422719e-186	0.569563400935384	0.565	0.391	2.14082130508178e-181	1	DGKH
ZNF83	1.48088847913265e-184	0.511793102284421	0.599	0.417	4.39231522910743e-180	1	ZNF83
SPAG16	2.20368787623869e-184	0.571844245305053	0.514	0.344	6.53613824092397e-180	1	SPAG16
GPATCH2L	5.00333376507888e-183	0.525590849559399	0.489	0.321	1.48398879472239e-178	1	GPATCH2L
RNF10	5.40205857742951e-183	0.569322051620604	0.41	0.252	1.60225057406559e-178	1	RNF10
ASTN21	6.25471307986403e-183	0.716429312083139	0.514	0.354	1.85514789948767e-178	1	ASTN2
MYO19	5.45200464981487e-182	0.721593313529744	0.305	0.168	1.61706457913509e-177	1	MYO19
DSE	1.74108795642466e-180	0.718269520690472	0.345	0.201	5.16406687875554e-176	1	DSE
MTX2	2.10466928849035e-179	0.563499731352002	0.458	0.294	6.24244910966238e-175	1	MTX2
SMS	4.08219829029364e-179	0.87009818851345	0.293	0.16	1.21078001290109e-174	1	SMS
GOLGA8B	4.22133502298806e-179	0.521759092579671	0.42	0.257	1.25204796781826e-174	1	GOLGA8B
ARMCX4	4.34577743673855e-177	0.568533323862942	0.434	0.274	1.28895758773665e-172	1	ARMCX4
FAM13A	3.88570013293654e-175	0.509845809258682	0.52	0.355	1.15249865942898e-170	1	FAM13A
SMIM8	2.91621560167516e-174	0.790566671583932	0.298	0.167	8.64949547456851e-170	1	SMIM8
DMTF1	5.97785408954584e-174	0.517155087084701	0.44	0.279	1.7730315229593e-169	1	DMTF1
CCDC50	2.33431433102668e-173	0.530588132715918	0.423	0.263	6.92357630582512e-169	1	CCDC50
KLHL2	3.80158342731168e-173	0.555704175857884	0.354	0.208	1.12754964454064e-168	1	KLHL2
CCDC146	9.22628201583708e-173	0.571550319986862	0.367	0.218	2.73651524589728e-168	1	CCDC146
HK1	1.27610468331227e-172	0.526182027829859	0.286	0.152	3.78492649070419e-168	1	HK1
OBSCN	2.94437336781436e-172	0.74626914375765	0.298	0.166	8.7330114089374e-168	1	OBSCN
VGLL4	6.50139796111258e-172	0.503289022716578	0.592	0.422	1.92831463526599e-167	1	VGLL4
IDH2	1.68146029452853e-171	0.707655593705252	0.306	0.172	4.98721123357162e-167	1	IDH2
LINC02256	2.49900824947238e-171	0.569478651971581	0.414	0.261	7.41205846793507e-167	1	LINC02256
COL6A1	3.95229651488624e-171	0.696764141019272	0.274	0.147	1.17225114631526e-166	1	COL6A1
TEX9	1.45350749598817e-169	0.635068823012009	0.318	0.181	4.31110323310091e-165	1	TEX9
SMARCA4	2.01982136753973e-168	0.523247741657888	0.448	0.288	5.99079017612283e-164	1	SMARCA4
CHP1	5.48269703050215e-168	0.88336893854196	0.262	0.141	1.62616793924694e-163	1	CHP1
ACACB	7.9147033102541e-168	0.519753450690805	0.621	0.457	2.34750100182137e-163	1	ACACB
ASPH	9.32690075251968e-168	0.530083287943852	0.393	0.242	2.76635876319734e-163	1	ASPH
OGDHL1	1.70123041656454e-167	0.522452768312043	0.4	0.247	5.04584941553043e-163	1	OGDHL
ACTR3C	8.30055267627943e-167	0.566161369575173	0.399	0.247	2.46194392378448e-162	1	ACTR3C
FAM135A	5.41444356743669e-166	0.573030015080825	0.483	0.324	1.60592396210172e-161	1	FAM135A
ERICH1	5.83466998980537e-166	0.621565856775615	0.448	0.292	1.73056311897627e-161	1	ERICH1
CCDC66	7.09225431341257e-166	0.567880247471152	0.363	0.217	2.10356262935817e-161	1	CCDC66
VEPH1	2.94170254956106e-165	0.593758219916501	0.306	0.172	8.7250897619981e-161	1	VEPH1
TNIP1	3.2199892514444e-165	0.586646112920325	0.323	0.185	9.5504881197841e-161	1	TNIP1
EFCAB6	3.71705092756251e-164	0.636444087533802	0.364	0.221	1.10247730511504e-159	1	EFCAB6
Z93930.2	4.20929551419449e-163	0.647051571073678	0.296	0.166	1.24847704951008e-158	1	Z93930.2
ATG10	2.23118514054504e-162	0.583760430430671	0.415	0.264	6.61769512685659e-158	1	ATG10
PREPL	2.60740453785177e-162	0.548278677577751	0.383	0.237	7.73356185926836e-158	1	PREPL
NSD2	1.84130830148501e-161	0.54112584221766	0.416	0.265	5.46132042220454e-157	1	NSD2
SPTLC31	5.96978553835799e-161	0.609478829443213	0.367	0.223	1.77063839067698e-156	1	SPTLC3
IFT74	3.59040229140861e-160	0.593164138350224	0.338	0.2	1.0649133196318e-155	1	IFT74
SLCO4C1	1.44640358971222e-159	0.69388494024286	0.25	0.132	4.29003304708643e-155	1	SLCO4C1
TMEM260	4.80340168741516e-158	0.554999752489691	0.354	0.214	1.42468894048734e-153	1	TMEM260
RASSF8	1.23797507878148e-157	0.56263173420721	0.477	0.32	3.67183408366586e-153	1	RASSF8
SESTD1	1.55439226580926e-157	0.523798021566236	0.442	0.288	4.61032746039027e-153	1	SESTD1
GPR39	3.42125892981442e-157	0.764680336219737	0.278	0.155	1.01474539858296e-152	1	GPR39
IFRD1	2.52505549248644e-156	0.763077576134983	0.301	0.174	7.48931459071479e-152	1	IFRD1
ARMC2	1.90097923382599e-155	0.646086033677935	0.278	0.155	5.6383044075279e-151	1	ARMC2
MYH10	6.07116706858173e-155	0.670224241598921	0.437	0.289	1.80070815254134e-150	1	MYH10
WNK1	6.76783917728441e-155	0.695901440312233	0.635	0.497	2.00734109998255e-150	1	WNK1
FGFR2	1.24943357825389e-153	0.612011219066549	0.315	0.183	3.70581999310104e-149	1	FGFR2
CSAD	2.97733379025194e-153	0.599234169968499	0.349	0.211	8.83077202188725e-149	1	CSAD
METTL25	7.54712831141269e-153	0.666280072215803	0.311	0.183	2.238478257165e-148	1	METTL25
CCDC7	5.65829517446949e-152	0.558166601263732	0.399	0.254	1.67825034874765e-147	1	CCDC7
SEMA4B	1.19986526685107e-151	0.624079826365849	0.303	0.176	3.55880038148027e-147	1	SEMA4B
PLOD2	1.00290080946685e-150	0.53289138527012	0.27	0.149	2.97460380087869e-146	1	PLOD2
DNAJC111	1.01187517201922e-150	0.576639394773271	0.393	0.25	3.001221760209e-146	1	DNAJC11
TPD52L1	1.1974518863673e-150	0.612169207325013	0.261	0.143	3.5516422949654e-146	1	TPD52L1
CASD1	3.01871275257238e-149	0.712460253458342	0.296	0.172	8.95350202412967e-145	1	CASD1
PPM1H	3.80654288611757e-149	0.605889206881248	0.432	0.284	1.12902062002247e-144	1	PPM1H
NHLRC3	2.54777670041452e-148	0.629047829990936	0.262	0.145	7.55670569342948e-144	1	NHLRC3
GNG7	2.06394103876117e-143	0.721897804054942	0.317	0.193	6.12164912096564e-139	1	GNG7
AC053527.1	3.41859032720668e-142	0.511231468693715	0.372	0.234	1.0139538910495e-137	1	AC053527.1
TFB1M	7.40855815881861e-141	0.626129845037769	0.266	0.15	2.1973783499056e-136	1	TFB1M
STRN	1.7812835055862e-140	0.517924462290071	0.418	0.276	5.28328687756866e-136	1	STRN
AHDC1	3.59689224319202e-140	0.599722265654721	0.254	0.141	1.06683823933075e-135	1	AHDC1
AKAP6	4.50489919913172e-140	0.523130508371954	0.353	0.222	1.33615310246247e-135	1	AKAP6
AC012593.1	5.39726055454061e-140	0.964536447281983	0.289	0.173	1.60082748047674e-135	1	AC012593.1
SUCLG2-AS11	6.45129010533145e-140	0.529808746939307	0.429	0.284	1.91345264524131e-135	1	SUCLG2-AS1
NFYC	9.52716707557089e-140	0.503685167549721	0.419	0.278	2.82575775461433e-135	1	NFYC
TSC2	1.54456303647398e-139	0.522855094512981	0.276	0.157	4.58117396618181e-135	1	TSC2
AP002495.2	2.90189931552962e-139	0.572492366038988	0.327	0.199	8.60703336986084e-135	1	AP002495.2
NAA16	4.32576242853709e-139	0.523549646429916	0.311	0.185	1.2830211363041e-134	1	NAA16
ULK1	1.32954034131469e-137	0.574270308447367	0.3	0.178	3.94341665233936e-133	1	ULK1
BDNF-AS	4.05445802442057e-137	0.586703403237837	0.311	0.188	1.20255225004314e-132	1	BDNF-AS
MAGED1	4.33187839237189e-137	0.55278649789752	0.398	0.261	1.2848351311775e-132	1	MAGED1
ZDHHC2	1.0084674852663e-136	0.633013965034549	0.252	0.141	2.99111456129983e-132	1	ZDHHC2
ALCAM1	1.35926492437157e-136	0.530717574984562	0.381	0.244	4.03157976568607e-132	1	ALCAM
DCDC1	3.62230589999265e-136	0.616587259525807	0.292	0.173	1.07437592993782e-131	1	DCDC1
GABPB2	1.27597781655203e-135	0.535811887234251	0.324	0.198	3.78455020389331e-131	1	GABPB2
HIBADH	1.83128664723517e-135	0.554604660950706	0.487	0.345	5.43159619569953e-131	1	HIBADH
WDR78	7.71283529002721e-134	0.587444015340793	0.272	0.157	2.28762694702207e-129	1	WDR78
DNMT3A	1.75507116793159e-133	0.515409959430997	0.409	0.27	5.20554108408511e-129	1	DNMT3A
AL359915.2	3.45379497145598e-132	0.542693822381761	0.383	0.251	1.02439558853384e-127	1	AL359915.2
RAI1	1.50546441576777e-128	0.603321729871877	0.319	0.197	4.46520745716721e-124	1	RAI1
ERMP1	1.7320677874857e-126	0.568241640636908	0.265	0.153	5.13731305768259e-122	1	ERMP1
STAM2	6.75725921478691e-125	0.509657858527646	0.328	0.205	2.0042030831058e-120	1	STAM2
IQCH	2.8674950343198e-123	0.67902565825665	0.276	0.165	8.50499027179254e-119	1	IQCH
IRAK1BP1	7.74511537481414e-123	0.600192767910364	0.28	0.168	2.29720122016987e-118	1	IRAK1BP1
CPD	2.63573318522164e-121	0.624782482861382	0.299	0.186	7.81758462736737e-117	1	CPD
INTS10	1.23464623053335e-117	0.515241309202672	0.29	0.177	3.66196071976192e-113	1	INTS10
CCDC191	2.96702242811379e-116	0.519605921756229	0.307	0.192	8.80018852178552e-112	1	CCDC191
MRPS31	4.671043568687e-114	0.540036728300814	0.262	0.156	1.38543152247256e-109	1	MRPS31
MIR646HG	1.49645546453038e-112	0.704197698586495	0.269	0.166	4.43848690779711e-108	1	MIR646HG
TMEM120B	1.10177998714824e-111	0.590182813796761	0.299	0.188	3.26787944188169e-107	1	TMEM120B
INTS6	2.76579512648323e-108	0.508955879462867	0.408	0.284	8.20334834514926e-104	1	INTS6
AC138150.1	5.28809719570929e-106	0.506237503566758	0.267	0.163	1.56844962824738e-101	1	AC138150.1
FZD6	1.19837455653177e-104	0.508054674284804	0.252	0.152	3.55437893467322e-100	1	FZD6
TMEM161B	2.16712083283157e-103	0.555582872493765	0.254	0.154	6.42768039017843e-99	1	TMEM161B
NEK11	3.32216117694427e-102	0.50014301282874	0.308	0.198	9.8535300508167e-98	1	NEK11
MET	6.49369341610833e-102	0.685162364841227	0.365	0.248	1.92602946721773e-97	1	MET
AC104123.11	2.0620733548368e-95	0.525146805321158	0.279	0.178	6.11610957044596e-91	1	AC104123.1
GTF2IRD2B	4.49517953455099e-91	0.504970329376351	0.257	0.161	1.33327024994782e-86	1	GTF2IRD2B
RAP2C-AS11	5.39677302757878e-84	0.511334493423842	0.319	0.22	1.60068287997987e-79	1	RAP2C-AS1
RHEX	0	2.91512762994867	0.859	0.279	0	2	RHEX
DLGAP1	0	3.75203264945995	0.637	0.124	0	2	DLGAP1
PRUNE21	0	2.14244931565443	0.746	0.248	0	2	PRUNE2
CDH6	0	3.09644500057778	0.646	0.149	0	2	CDH6
CREB5	0	2.89522301432612	0.626	0.129	0	2	CREB5
UGT2B7	0	1.91803825771223	0.814	0.317	0	2	UGT2B7
ACSM2A1	0	0.924502457893411	0.848	0.353	0	2	ACSM2A
SLC2A91	0	1.37659936155044	0.832	0.338	0	2	SLC2A9
PTPRD1	0	1.81355893178996	0.811	0.322	0	2	PTPRD
TMEM178B	0	2.92030199571387	0.639	0.157	0	2	TMEM178B
AL589669.11	0	1.90127898871407	0.659	0.179	0	2	AL589669.1
ITGB8	0	2.35378986619172	0.813	0.334	0	2	ITGB8
TNIK	0	2.09531857298232	0.692	0.219	0	2	TNIK
LRP21	0	1.32145667515794	0.807	0.369	0	2	LRP2
BNC21	0	1.80989331253548	0.821	0.387	0	2	BNC2
STOX2	0	1.82882153601197	0.795	0.364	0	2	STOX2
SLC17A11	0	1.1817775224011	0.736	0.308	0	2	SLC17A1
ACSM2B1	0	0.504678601629788	0.766	0.339	0	2	ACSM2B
LINC013202	0	1.60820743115251	0.868	0.445	0	2	LINC01320
CDH21	0	1.92769774486011	0.568	0.148	0	2	CDH2
EPHA7	0	2.72540003893204	0.516	0.097	0	2	EPHA7
NRP1	0	1.80737503361768	0.776	0.359	0	2	NRP1
SDK1	0	1.94545686857795	0.777	0.36	0	2	SDK1
AKAP12	0	1.69718833882502	0.645	0.229	0	2	AKAP12
ALPK21	0	2.25919435462705	0.52	0.112	0	2	ALPK2
TPM1	0	1.88706	0.681	0.28	0	2	TPM1
KCNJ151	0	1.55855065280503	0.716	0.315	0	2	KCNJ15
HAVCR1	0	4.00869344959238	0.426	0.027	0	2	HAVCR1
PDZK11	0	1.26819500219058	0.626	0.231	0	2	PDZK1
GALNT141	0	1.48818897132068	0.748	0.357	0	2	GALNT14
AC108062.1	0	2.21391134728546	0.57	0.179	0	2	AC108062.1
SLC47A21	0	2.45064871279141	0.529	0.139	0	2	SLC47A2
PPFIBP1	0	1.98071131031316	0.846	0.464	0	2	PPFIBP1
GLIS11	0	1.55937298477598	0.531	0.151	0	2	GLIS1
OSBPL10	0	1.38228640433104	0.772	0.395	0	2	OSBPL10
AC068234.1	0	2.26424128446635	0.477	0.102	0	2	AC068234.1
FOXP22	0	2.00518151509203	0.576	0.201	0	2	FOXP2
RHOBTB11	0	1.24408338325508	0.67	0.299	0	2	RHOBTB1
LINC017811	0	2.03979890606569	0.524	0.154	0	2	LINC01781
ADAMTS9-AS11	0	1.26437361810308	0.723	0.354	0	2	ADAMTS9-AS1
SLC47A11	0	1.46099164395898	0.597	0.231	0	2	SLC47A1
SEMA5A	0	1.56895469871411	0.625	0.261	0	2	SEMA5A
PAPLN1	0	1.63030988582431	0.552	0.19	0	2	PAPLN
ABCC4	0	1.00152629706903	0.66	0.299	0	2	ABCC4
KIF26B	0	1.97086136801098	0.534	0.175	0	2	KIF26B
CNTN41	0	1.08970230430872	0.669	0.312	0	2	CNTN4
GDA1	0	2.25914445374589	0.498	0.141	0	2	GDA
ABCC3	0	2.12927263103202	0.498	0.142	0	2	ABCC3
SEL1L3	0	2.03842243127416	0.448	0.092	0	2	SEL1L3
DOCK11	0	1.95821908076453	0.458	0.103	0	2	DOCK11
AC018467.11	0	2.23378744845514	0.449	0.1	0	2	AC018467.1
TRABD2B1	0	1.40486	0.832	0.483	0	2	TRABD2B
FAM135B	0	3.97069056883673	0.384	0.036	0	2	FAM135B
SAMD4A	0	1.55216426078129	0.653	0.305	0	2	SAMD4A
CLIC4	0	1.23425748840336	0.606	0.26	0	2	CLIC4
GLYAT1	0	0.867327490260677	0.572	0.226	0	2	GLYAT
WWC1	0	1.81061160560837	0.752	0.407	0	2	WWC1
MACC1	0	1.61515384974578	0.586	0.241	0	2	MACC1
ENPEP1	0	1.07131972959906	0.591	0.247	0	2	ENPEP
GPC6	0	1.53611325430505	0.703	0.36	0	2	GPC6
NLGN11	0	1.04797811675697	0.785	0.444	0	2	NLGN1
UGCG	0	1.62504245704078	0.597	0.256	0	2	UGCG
COL27A11	0	1.25581906366691	0.59	0.252	0	2	COL27A1
SLC16A122	0	0.976524744717848	0.757	0.421	0	2	SLC16A12
MICAL3	0	1.65754630703226	0.724	0.388	0	2	MICAL3
SPATS2L	0	1.26373139262622	0.693	0.357	0	2	SPATS2L
UGT2A3	0	2.31355624654047	0.403	0.069	0	2	UGT2A3
FHOD3	0	1.37641314186605	0.819	0.485	0	2	FHOD3
CDHR31	0	1.16347858202469	0.552	0.219	0	2	CDHR3
CNTNAP3B1	0	1.07114471770099	0.623	0.29	0	2	CNTNAP3B
PROM11	0	2.41887006472647	0.427	0.095	0	2	PROM1
DCC	0	4.18077552164037	0.38	0.049	0	2	DCC
RERG1	0	1.33421519165289	0.641	0.31	0	2	RERG
TNFSF10	0	1.99553922683413	0.45	0.121	0	2	TNFSF10
FIGN	0	1.32410031884552	0.511	0.183	0	2	FIGN
RETREG11	0	1.58850288711018	0.6	0.272	0	2	RETREG1
L3MBTL41	0	0.933373582681668	0.787	0.46	0	2	L3MBTL4
DCDC2	0	1.12996271417432	0.733	0.409	0	2	DCDC2
ANPEP1	0	1.16743018996572	0.53	0.207	0	2	ANPEP
AC005699.1	0	2.90072817982177	0.391	0.068	0	2	AC005699.1
DTNA	0	1.90492694155145	0.441	0.118	0	2	DTNA
HNF4G1	0	1.84712969514361	0.438	0.115	0	2	HNF4G
MPP6	0	2.04271114454884	0.437	0.114	0	2	MPP6
CASC15	0	2.19083093926382	0.518	0.196	0	2	CASC15
ATP11A	0	1.22559578766987	0.65	0.33	0	2	ATP11A
SLC1A11	0	1.02833781569238	0.561	0.242	0	2	SLC1A1
KLF6	0	1.24906990110713	0.661	0.347	0	2	KLF6
C12orf75	0	1.33458	0.494	0.181	0	2	C12orf75
NOX41	0	1.33906584059888	0.653	0.34	0	2	NOX4
ACMSD1	0	0.924267071230283	0.51	0.198	0	2	ACMSD
SPNS2	0	1.8943390338218	0.424	0.114	0	2	SPNS2
AR	0	2.15548226189398	0.409	0.099	0	2	AR
DGKH1	0	1.11589858674708	0.687	0.38	0	2	DGKH
DNM11	0	1.3619959067826	0.454	0.147	0	2	DNM1
NRG3	0	1.13605701602447	0.514	0.208	0	2	NRG3
ARHGAP26	0	0.694520614690406	0.713	0.407	0	2	ARHGAP26
FAT1	0	1.00421740126628	0.619	0.313	0	2	FAT1
UNC5D	0	3.09259857927131	0.371	0.065	0	2	UNC5D
LRRK21	0	1.36945242114516	0.573	0.268	0	2	LRRK2
NCKAP51	0	0.878998773767885	0.7	0.395	0	2	NCKAP5
ARHGAP421	0	0.861223817285351	0.542	0.239	0	2	ARHGAP42
KIFC31	0	1.32478736688167	0.7	0.397	0	2	KIFC3
FAM189A1	0	1.8713247382883	0.456	0.154	0	2	FAM189A1
SUGCT1	0	0.513962037183568	0.673	0.371	0	2	SUGCT
SNX301	0	1.22398138244508	0.527	0.227	0	2	SNX30
PDGFC1	0	1.04421666708578	0.628	0.328	0	2	PDGFC
BICDL12	0	1.01908386541303	0.645	0.346	0	2	BICDL1
LINC02532	0	1.00716900820049	0.756	0.457	0	2	LINC02532
KIF21A1	0	1.2544990208474	0.539	0.241	0	2	KIF21A
PAX8	0	1.14297251504871	0.912	0.615	0	2	PAX8
BCL2	0	1.00610841581884	0.773	0.477	0	2	BCL2
MET1	0	1.18924225731974	0.527	0.231	0	2	MET
DPYS1	0	0.733295473092188	0.48	0.184	0	2	DPYS
USH1C1	0	1.57176812852063	0.398	0.103	0	2	USH1C
CCDC198	0	1.03661525334175	0.735	0.44	0	2	CCDC198
SLC3A11	0	1.06201106494139	0.594	0.301	0	2	SLC3A1
ANKRD33B	0	1.7726310418436	0.462	0.17	0	2	ANKRD33B
SULT1C4	0	3.05404704994554	0.34	0.048	0	2	SULT1C4
AGBL4	0	1.3437018297372	0.713	0.421	0	2	AGBL4
APBB1IP	0	1.88627493236855	0.355	0.063	0	2	APBB1IP
CRYAB	0	1.68137108548294	0.376	0.085	0	2	CRYAB
TSPAN18	0	1.87682527280855	0.372	0.081	0	2	TSPAN18
PRICKLE1	0	2.65903590966493	0.381	0.091	0	2	PRICKLE1
SLC22A2	0	1.68068920020766	0.392	0.104	0	2	SLC22A2
TNFAIP2	0	2.06738490689816	0.37	0.082	0	2	TNFAIP2
CAPN121	0	1.46106595698676	0.395	0.108	0	2	CAPN12
PHYHIPL1	0	1.95900238060943	0.396	0.111	0	2	PHYHIPL
SLC28A11	0	0.759866241262529	0.473	0.188	0	2	SLC28A1
NHS	0	1.33101099439447	0.876	0.592	0	2	NHS
RASSF41	0	0.550879062214503	0.573	0.289	0	2	RASSF4
HYDIN	0	1.38244381690226	0.493	0.21	0	2	HYDIN
LINC00621	0	3.91578520630598	0.316	0.033	0	2	LINC00621
GRIP1	0	0.571713591629866	0.654	0.372	0	2	GRIP1
STX31	0	1.25241498353693	0.496	0.214	0	2	STX3
KLHL29	0	1.18116475980111	0.422	0.14	0	2	KLHL29
MYO5B	0	1.35196139174134	0.531	0.25	0	2	MYO5B
NPAS2	0	1.36048653000765	0.518	0.238	0	2	NPAS2
PLEKHA61	0	0.735035477879876	0.637	0.357	0	2	PLEKHA6
AC008554.11	0	1.26867850135404	0.48	0.2	0	2	AC008554.1
KANK1	0	0.716151045990957	0.827	0.547	0	2	KANK1
UBE2D2	0	1.13282213219507	0.689	0.41	0	2	UBE2D2
TTLL7	0	2.38692665493055	0.339	0.061	0	2	TTLL7
Z93403.11	0	0.83708404807385	0.471	0.193	0	2	Z93403.1
GPC4	0	1.8531597917955	0.41	0.136	0	2	GPC4
RHPN21	0	1.41940026652075	0.465	0.192	0	2	RHPN2
ZNF462	0	1.14227048172242	0.511	0.239	0	2	ZNF462
CLSTN2	0	3.28069670077456	0.358	0.087	0	2	CLSTN2
PVT1	0	1.57889032432746	0.364	0.094	0	2	PVT1
SLC44A31	0	1.32661275360136	0.476	0.206	0	2	SLC44A3
PPP1R9A	0	0.969669316720535	0.701	0.431	0	2	PPP1R9A
NFIB	0	0.92342710881169	0.85	0.581	0	2	NFIB
TLN21	0	0.805697158416569	0.673	0.404	0	2	TLN2
MALT11	0	1.12250693107429	0.485	0.218	0	2	MALT1
ROR11	0	1.13370128935639	0.451	0.184	0	2	ROR1
MCF2L1	0	0.733035163928289	0.592	0.325	0	2	MCF2L
PDE7A1	0	0.929868875502615	0.657	0.391	0	2	PDE7A
ZNF831	0	0.941833730618171	0.676	0.412	0	2	ZNF83
PLEKHA1	0	0.989596394765001	0.641	0.377	0	2	PLEKHA1
TFPI1	0	0.949729575957028	0.459	0.195	0	2	TFPI
CNKSR3	0	0.92625913899803	0.727	0.463	0	2	CNKSR3
GIPC21	0	1.08415069115468	0.422	0.159	0	2	GIPC2
MGST1	0	1.31805617223718	0.389	0.126	0	2	MGST1
COL4A2	0	0.594129342462453	0.664	0.402	0	2	COL4A2
AC111000.4	0	2.88960896154364	0.299	0.038	0	2	AC111000.4
LINC02471	0	3.06254670738562	0.297	0.036	0	2	LINC02471
CTTNBP21	0	1.10829518891052	0.495	0.235	0	2	CTTNBP2
EVA1A1	0	1.17221861904801	0.441	0.181	0	2	EVA1A
RRAS21	0	1.27886981888479	0.469	0.209	0	2	RRAS2
KCTD16	0	2.85174578881532	0.328	0.069	0	2	KCTD16
LPGAT1	0	1.12385458737258	0.5	0.241	0	2	LPGAT1
PTH2R1	0	1.02467797074958	0.93	0.672	0	2	PTH2R
FAM85B1	0	0.935820486064082	0.601	0.343	0	2	FAM85B
SHTN1	0	0.983557726471519	0.523	0.266	0	2	SHTN1
ZNF385B1	0	1.4976762129326	0.424	0.168	0	2	ZNF385B
EPB41L4A	0	0.771926990125769	0.7	0.444	0	2	EPB41L4A
SYNDIG1	0	1.70515344086032	0.371	0.116	0	2	SYNDIG1
AGMO1	0	1.55014	0.375	0.121	0	2	AGMO
ABI3BP1	0	1.44280066877231	0.38	0.127	0	2	ABI3BP
LPIN2	0	1.36637832946601	0.481	0.228	0	2	LPIN2
SEMA4D	0	1.02560494517895	0.507	0.254	0	2	SEMA4D
STK33	0	0.779819008979008	0.597	0.344	0	2	STK33
ADGRG6	0	1.93544580769807	0.317	0.065	0	2	ADGRG6
AL157931.1	0	2.94602165932074	0.288	0.036	0	2	AL157931.1
FMNL2	0	0.893694317161538	0.737	0.485	0	2	FMNL2
SATB2	0	2.62640300894407	0.321	0.069	0	2	SATB2
FRMD31	0	0.721559710345432	0.581	0.329	0	2	FRMD3
AK41	0	0.554003458949114	0.48	0.23	0	2	AK4
COBL1	0	0.906241756987634	0.591	0.341	0	2	COBL
AC007364.11	0	1.28304168465135	0.403	0.154	0	2	AC007364.1
ABCB1	0	1.58109970495815	0.374	0.125	0	2	ABCB1
BEND7	0	1.16984870176737	0.464	0.216	0	2	BEND7
ASTN22	0	0.822501695159897	0.596	0.348	0	2	ASTN2
ERRFI11	0	1.0108104059688	0.622	0.374	0	2	ERRFI1
LINC020271	0	1.4753749310726	0.357	0.109	0	2	LINC02027
NRG11	0	1.43679338571083	0.423	0.175	0	2	NRG1
DSCAML11	0	0.869624783792849	0.571	0.323	0	2	DSCAML1
SCMH1	0	1.00416005773994	0.754	0.508	0	2	SCMH1
GULP1	0	0.960548674353216	0.589	0.344	0	2	GULP1
PTPRK	0	1.02813145180502	0.803	0.558	0	2	PTPRK
VCAM1	0	2.36780159712391	0.302	0.057	0	2	VCAM1
FBXL2	0	1.18062956019376	0.464	0.22	0	2	FBXL2
ARHGAP29	0	0.713314762091374	0.643	0.399	0	2	ARHGAP29
AC012593.11	0	1.4048615864417	0.404	0.161	0	2	AC012593.1
MCTP2	0	1.15389671968751	0.37	0.127	0	2	MCTP2
NFIA	0	0.513124116816663	0.768	0.525	0	2	NFIA
TTC28	0	1.04308531545362	0.813	0.57	0	2	TTC28
LINC010601	0	0.572566032503101	0.441	0.199	0	2	LINC01060
VPS13A1	0	0.798139012327651	0.642	0.4	0	2	VPS13A
AC092894.1	0	2.05046631987241	0.303	0.062	0	2	AC092894.1
ADCY91	0	0.916145322232931	0.506	0.265	0	2	ADCY9
ACSM3	0	3.39648557525986	0.371	0.131	0	2	ACSM3
PAWR	0	0.871647624708409	0.616	0.376	0	2	PAWR
FANCC1	0	0.808352280553109	0.581	0.342	0	2	FANCC
B4GALT5	0	0.955878014947935	0.551	0.314	0	2	B4GALT5
DIP2B	0	0.776416189292701	0.676	0.439	0	2	DIP2B
DCDC11	0	1.31478473490062	0.399	0.162	0	2	DCDC1
NEDD4	0	1.17556520289404	0.401	0.164	0	2	NEDD4
OXR11	0	1.07702429762062	0.855	0.618	0	2	OXR1
PLEKHA71	0	0.875380817093918	0.8	0.564	0	2	PLEKHA7
MTCL1	0	1.79355487936527	0.344	0.108	0	2	MTCL1
BICC1	0	1.53202791368706	0.92	0.685	0	2	BICC1
SHMT11	0	0.688915570127133	0.425	0.19	0	2	SHMT1
NR1H41	0	1.12292988574745	0.415	0.181	0	2	NR1H4
MAP3K1	0	1.03877775561367	0.525	0.293	0	2	MAP3K1
MYLK	0	0.911952156986241	0.454	0.222	0	2	MYLK
FARP11	0	1.14146680968443	0.884	0.653	0	2	FARP1
FP700111.11	0	1.08634597462456	0.394	0.164	0	2	FP700111.1
NPR3	0	1.30757789628424	0.371	0.141	0	2	NPR3
NEK6	0	1.46819861948558	0.336	0.107	0	2	NEK6
TTC7B	0	0.952734662302889	0.511	0.282	0	2	TTC7B
XYLB1	0	0.626530623616434	0.405	0.176	0	2	XYLB
PTPN1	0	1.0973282119479	0.528	0.3	0	2	PTPN1
CELSR11	0	1.09866033864121	0.432	0.204	0	2	CELSR1
ABCC61	0	1.14013522061881	0.355	0.127	0	2	ABCC6
CABLES11	0	0.997638306605499	0.424	0.196	0	2	CABLES1
ZNF608	0	1.08508040919124	0.484	0.256	0	2	ZNF608
SIPA1L1	0	0.648584989432254	0.749	0.522	0	2	SIPA1L1
PHLDB1	0	0.975014033051493	0.405	0.179	0	2	PHLDB1
SLC41A2	0	1.25851429683653	0.335	0.109	0	2	SLC41A2
STON2	0	1.16020484531636	0.462	0.236	0	2	STON2
DOK61	0	0.934607204776332	0.375	0.149	0	2	DOK6
TENM11	0	0.86394919305932	0.415	0.19	0	2	TENM1
TPK1	0	1.70681817957502	0.374	0.15	0	2	TPK1
TNS11	0	1.02323766236612	0.739	0.515	0	2	TNS1
NTN4	0	1.15412141535201	0.486	0.263	0	2	NTN4
TSC22D1	0	0.837653080424584	0.706	0.484	0	2	TSC22D1
IQCJ-SCHIP1	0	0.803002195684333	0.409	0.189	0	2	IQCJ-SCHIP1
TBC1D16	0	0.930541772391467	0.454	0.235	0	2	TBC1D16
ANKRD6	0	1.01403151810483	0.431	0.213	0	2	ANKRD6
EFCAB13	0	1.37760286162232	0.361	0.143	0	2	EFCAB13
FUT8	0	0.974776263377569	0.437	0.219	0	2	FUT8
RGS12	0	0.8996532358634	0.423	0.205	0	2	RGS12
NEK111	0	1.0948921361043	0.407	0.189	0	2	NEK11
BMP2K	0	0.757814630281796	0.441	0.224	0	2	BMP2K
EVC1	0	1.20916806074009	0.423	0.206	0	2	EVC
TRIO	0	0.842103648746322	0.829	0.612	0	2	TRIO
PLCB4	0	1.32834457073113	0.429	0.213	0	2	PLCB4
SLC17A31	0	1.18516397686785	0.335	0.122	0	2	SLC17A3
KHDRBS21	0	1.2514296817852	0.325	0.113	0	2	KHDRBS2
COL23A1	0	2.39565130892438	0.27	0.059	0	2	COL23A1
ENAH	0	0.997863945729357	0.358	0.148	0	2	ENAH
PROS1	0	1.27952737860725	0.306	0.096	0	2	PROS1
PKHD11	0	1.16832787972693	0.959	0.749	0	2	PKHD1
RIPOR2	0	0.916497832259884	0.322	0.113	0	2	RIPOR2
TNFRSF211	0	1.13349744091047	0.379	0.17	0	2	TNFRSF21
PLXNA2	0	0.943534746859481	0.401	0.193	0	2	PLXNA2
RASSF6	0	1.56909120265183	0.311	0.103	0	2	RASSF6
AGPS	0	1.04641058435216	0.402	0.196	0	2	AGPS
KCNQ3	0	2.77662432035778	0.258	0.053	0	2	KCNQ3
NFKBIZ	0	1.4374816333681	0.349	0.144	0	2	NFKBIZ
IQCA1	0	1.70714590957352	0.281	0.078	0	2	IQCA1
SEMA6A	0	1.00073727201823	0.341	0.138	0	2	SEMA6A
NCEH11	0	1.40092710387979	0.405	0.203	0	2	NCEH1
SORBS21	0	0.884915817487487	0.747	0.545	0	2	SORBS2
FGFR21	0	1.27476327112228	0.38	0.179	0	2	FGFR2
LBR	0	1.05795540886561	0.341	0.14	0	2	LBR
MYO7B1	0	1.20531141770809	0.291	0.09	0	2	MYO7B
CAP2	0	1.22971743947092	0.325	0.129	0	2	CAP2
AGAP1	0	0.678965245755653	0.865	0.67	0	2	AGAP1
LACTB2	0	1.52684263101899	0.276	0.082	0	2	LACTB2
HKDC1	0	1.55209510819438	0.292	0.098	0	2	HKDC1
IL1R1	0	0.904719440227408	0.351	0.158	0	2	IL1R1
LDLRAD3	0	0.92385568525493	0.292	0.1	0	2	LDLRAD3
KCNT2	0	1.50169129677368	0.264	0.073	0	2	KCNT2
BIN11	0	0.805886134323534	0.313	0.124	0	2	BIN1
TTYH31	0	0.928749617891829	0.325	0.136	0	2	TTYH3
CHDH1	0	0.691068394022198	0.315	0.128	0	2	CHDH
ASRGL1	0	0.980122504069334	0.324	0.138	0	2	ASRGL1
DNAJC6	0	1.55927633511388	0.269	0.083	0	2	DNAJC6
C9orf3	0	0.821881023251742	0.816	0.63	0	2	C9orf3
ACADL	0	1.07093339698369	0.305	0.12	0	2	ACADL
PARD3	0	1.24372697891693	0.93	0.746	0	2	PARD3
SLCO4C11	0	1.10435646627396	0.312	0.128	0	2	SLCO4C1
CORO1C	0	1.12139023625266	0.286	0.104	0	2	CORO1C
RIPOR3	0	1.12566793463658	0.283	0.102	0	2	RIPOR3
SLC6A6	0	1.32872030584828	0.294	0.113	0	2	SLC6A6
LRMDA	0	0.675055841686016	0.91	0.732	0	2	LRMDA
FANK1	0	1.13925131630293	0.305	0.127	0	2	FANK1
RBPMS	0	0.742490783673978	0.908	0.731	0	2	RBPMS
NABP1	0	0.93404724663412	0.273	0.097	0	2	NABP1
MB21D2	0	1.30446350310322	0.291	0.115	0	2	MB21D2
PLEKHA51	0	0.74619535813337	0.846	0.671	0	2	PLEKHA5
PLS1	0	1.57099273964989	0.261	0.087	0	2	PLS1
TMEM176B	0	0.79008689957313	0.281	0.109	0	2	TMEM176B
CUX11	0	0.576761409637256	0.86	0.694	0	2	CUX1
LRRIQ1	0	1.29286572523652	0.274	0.108	0	2	LRRIQ1
MSC-AS1	0	1.13338779889429	0.252	0.086	0	2	MSC-AS1
ANK3	0	0.639085730837583	0.895	0.73	0	2	ANK3
PLCE1	0	0.723112599999614	0.262	0.097	0	2	PLCE1
SYNE21	0	0.598142117945509	0.934	0.814	0	2	SYNE2
LPP	0	0.65989931027962	0.908	0.794	0	2	LPP
ZBTB20	0	0.637739796278258	0.974	0.927	0	2	ZBTB20
ABLIM12	1.33164643153479e-306	0.613553628237302	0.8	0.547	3.94966331593217e-302	2	ABLIM1
PTPRJ	3.56938332839189e-306	0.590805712970067	0.789	0.534	1.05867909520103e-301	2	PTPRJ
LINC00907	5.25001002578494e-306	1.34129616735864	0.266	0.104	1.55715297364781e-301	2	LINC00907
ACLY	2.72380181859138e-305	1.16487961196186	0.254	0.097	8.07879619394202e-301	2	ACLY
NEDD9	4.83771764487594e-305	0.819916961111318	0.545	0.313	1.4348670534702e-300	2	NEDD9
PIK3CB	7.04524645558942e-304	0.804464723812039	0.577	0.347	2.08962009872782e-299	2	PIK3CB
GLIS3	8.46397054269943e-303	0.55131102007567	0.845	0.647	2.51041366296465e-298	2	GLIS3
CFDP11	3.16993274766864e-302	0.747226551379098	0.594	0.364	9.40202052958518e-298	2	CFDP1
SOX6	5.78445861607743e-301	0.68454768374161	0.757	0.554	1.71567042552856e-296	2	SOX6
ANXA4	9.08908432401295e-301	0.779376156507257	0.582	0.345	2.69582241050224e-296	2	ANXA4
ABLIM31	3.68366746088743e-300	1.04535955583549	0.282	0.111	1.09257576889921e-295	2	ABLIM3
NOSTRIN	4.85492280957714e-299	0.593374512550541	0.273	0.103	1.43997010532058e-294	2	NOSTRIN
ARHGAP32	2.69062092623552e-298	0.77666045572478	0.581	0.356	7.98038166721457e-294	2	ARHGAP32
ARHGEF28	1.23810819346713e-295	0.716104737444477	0.688	0.475	3.6722289018235e-291	2	ARHGEF28
CLDN101	1.24443106438871e-294	0.747508511975776	0.52	0.284	3.69098253697691e-290	2	CLDN10
WWC21	6.23795325862568e-290	0.757578267237354	0.662	0.438	1.85017693650838e-285	2	WWC2
PARP4	4.62187122889844e-287	0.786891791594765	0.486	0.264	1.37084700649128e-282	2	PARP4
KIAA15491	8.21561270336054e-287	0.534305540735091	0.485	0.251	2.43675072781674e-282	2	KIAA1549
KANSL1L1	1.24378636516398e-286	0.693499943183332	0.715	0.509	3.68907035907637e-282	2	KANSL1L
MAST41	4.67586264598039e-286	0.680664890363758	0.799	0.579	1.38686086079778e-281	2	MAST4
CDR2	1.38450822716583e-285	0.739990330952064	0.625	0.397	4.10645140177384e-281	2	CDR2
AC004485.11	1.88292743076908e-284	0.740771720818776	0.281	0.113	5.58476275966108e-280	2	AC004485.1
DPYSL2	5.11086306248464e-283	0.961377583369359	0.297	0.126	1.51588198433294e-278	2	DPYSL2
DNAH71	1.18820548088326e-282	0.839729282591898	0.48	0.263	3.52421745629976e-278	2	DNAH7
LMTK2	1.06569796483237e-281	0.8175398484048	0.418	0.213	3.16086016369281e-277	2	LMTK2
ELF3	4.78154880340932e-278	1.1245292272408	0.298	0.13	1.4182073750912e-273	2	ELF3
DIXDC11	1.27191906211023e-277	0.668784982163615	0.449	0.233	3.77251193821894e-273	2	DIXDC1
WIPF11	4.3384715774861e-275	0.615463984423227	0.457	0.234	1.28679066988238e-270	2	WIPF1
PLCH1	1.42762429696035e-274	1.05415675680342	0.313	0.141	4.23433366478441e-270	2	PLCH1
SPSB1	3.74987820857727e-273	0.968349108272261	0.311	0.138	1.11221387666402e-268	2	SPSB1
PTPN20	7.72555503519293e-273	1.1030092076264	0.281	0.12	2.29139962343822e-268	2	PTPN20
PPP1R13B	2.31752276956967e-270	0.770286088606676	0.547	0.322	6.87377253454364e-266	2	PPP1R13B
CPVL	7.06963678700558e-270	0.90695235933293	0.288	0.124	2.09685427102585e-265	2	CPVL
TMEM241	1.0031217955717e-269	0.985379877105094	0.284	0.121	2.97525924566566e-265	2	TMEM241
MAP4K4	2.60189030300011e-269	0.572457391096106	0.565	0.333	7.71720663869834e-265	2	MAP4K4
ADGRA3	2.71233323019052e-269	0.845931680318866	0.429	0.228	8.04478036074509e-265	2	ADGRA3
CCDC1461	8.5326681730933e-268	0.959628323389315	0.41	0.217	2.53078938013947e-263	2	CCDC146
EVC2	9.08578862480266e-267	1.00391022469599	0.298	0.132	2.69484490611647e-262	2	EVC2
CTTNBP2NL	2.32511218219765e-266	0.819716052176847	0.358	0.172	6.89628273239822e-262	2	CTTNBP2NL
JADE1	6.56648603942937e-266	0.889632692472726	0.543	0.331	1.94761975929475e-261	2	JADE1
MIA21	2.05835453800311e-265	0.588104243448466	0.611	0.382	6.10507955971724e-261	2	MIA2
WDFY31	7.18502941778614e-265	0.635430222815085	0.761	0.594	2.13107972531537e-260	2	WDFY3
SH3YL11	5.41731042557745e-261	0.688193360216089	0.503	0.289	1.60677427222627e-256	2	SH3YL1
ZC3H12C1	6.21217953915466e-261	0.77802772834049	0.403	0.207	1.84253245131327e-256	2	ZC3H12C
PCAT11	9.87303975727019e-260	0.744185609212838	0.633	0.413	2.92834359200634e-255	2	PCAT1
DIAPH2	1.04246713422602e-259	0.597001363396987	0.557	0.329	3.09195752011437e-255	2	DIAPH2
USP31	2.22054831864834e-259	0.787120278031922	0.313	0.142	6.58614631311097e-255	2	USP31
LINC015151	7.95819200983151e-259	0.881257687905633	0.356	0.172	2.36039975011603e-254	2	LINC01515
LRIG3	7.74761437524573e-258	0.988631482757242	0.292	0.13	2.29794242369788e-253	2	LRIG3
VMP1	1.42645045955846e-257	0.567516217057656	0.703	0.491	4.23085206305039e-253	2	VMP1
PRKX1	2.96908504968816e-257	0.740817819303784	0.407	0.207	8.80630625737508e-253	2	PRKX
PAM	4.28489853815691e-257	0.665169829603616	0.672	0.459	1.27090090641734e-252	2	PAM
SLC16A41	1.00608681684343e-256	0.732775133034601	0.341	0.16	2.98405349875763e-252	2	SLC16A4
IFT881	2.22099392603163e-256	0.692337042921376	0.581	0.361	6.58746798460982e-252	2	IFT88
MAML2	1.41870974213319e-255	0.536254781316934	0.866	0.692	4.20789309516704e-251	2	MAML2
DDAH1	3.88827472600186e-254	0.649976284046268	0.596	0.372	1.15326228373215e-249	2	DDAH1
XPR1	8.14827006827711e-254	0.646117035613072	0.631	0.419	2.41677690225099e-249	2	XPR1
TM7SF31	1.8342349794366e-253	0.599355167473759	0.515	0.295	5.44034094900897e-249	2	TM7SF3
IGF2BP2	2.45483096015772e-249	0.620751388239121	0.571	0.349	7.28102862782778e-245	2	IGF2BP2
LRRC6	6.80026976136678e-249	0.999702417057246	0.294	0.134	2.01696001122139e-244	2	LRRC6
NR6A1	3.23033329843786e-248	0.721634831335483	0.621	0.401	9.5811685631667e-244	2	NR6A1
FAM110B	5.08292565100577e-247	0.975332443571348	0.387	0.203	1.50759574808831e-242	2	FAM110B
GMDS	7.83192037061496e-246	0.708964165247732	0.601	0.391	2.3229475819244e-241	2	GMDS
ZNF611	1.20600755813809e-245	0.81058255136761	0.417	0.225	3.57701841743759e-241	2	ZNF611
CFAP69	1.48972740049796e-245	0.775107585999134	0.346	0.169	4.41853146987695e-241	2	CFAP69
YPEL2	9.60666086382946e-245	0.987960016108964	0.471	0.278	2.84933561221182e-240	2	YPEL2
STK32B1	8.41842261763648e-243	0.528483290182695	0.463	0.245	2.49690414839098e-238	2	STK32B
TENM41	6.41134935153524e-242	0.80400141900353	0.37	0.187	1.90160621766535e-237	2	TENM4
CEP112	2.57371447828655e-241	0.646883469173382	0.534	0.325	7.63363714259791e-237	2	CEP112
TNFAIP8	9.80854467068885e-240	0.577196285009197	0.271	0.117	2.90921434932631e-235	2	TNFAIP8
TBC1D191	1.29342765402772e-239	0.673210891931364	0.562	0.356	3.83630642184622e-235	2	TBC1D19
CDH91	1.89471260946781e-239	0.769084074099833	0.346	0.166	5.61971759968153e-235	2	CDH9
ATP13A3	9.37191612116922e-238	0.649178016146289	0.456	0.256	2.77971032153879e-233	2	ATP13A3
PRICKLE21	1.3930942862855e-236	0.562643951681491	0.625	0.395	4.13191765312278e-232	2	PRICKLE2
POU5F1	2.63569170447095e-236	0.842661487798541	0.366	0.185	7.81746159546085e-232	2	POU5F1
AGPAT5	6.31929346500722e-236	0.858521924836785	0.328	0.16	1.87430244172114e-231	2	AGPAT5
CTTN	1.5371755066218e-234	0.779583068554305	0.446	0.251	4.55926255264027e-230	2	CTTN
AKR1A11	1.40329038067762e-233	0.658150137567898	0.295	0.133	4.16215926908983e-229	2	AKR1A1
EGFR	1.99601714498163e-233	0.538852431677662	0.628	0.403	5.9201868520155e-229	2	EGFR
SAMD51	4.30292286559541e-232	0.6642690871871	0.559	0.337	1.2762469219356e-227	2	SAMD5
PDZD8	2.29382141720228e-231	0.739953601616787	0.47	0.274	6.80347432342196e-227	2	PDZD8
CCDC14	1.76437800797079e-230	0.71894693995981	0.427	0.238	5.23314517164136e-226	2	CCDC14
RUSC2	5.19106826473964e-230	0.768360506515632	0.406	0.22	1.53967084732178e-225	2	RUSC2
VPS41	2.26626217906105e-229	0.815107556625447	0.487	0.294	6.72173362309507e-225	2	VPS41
LRRC1	6.8790022795952e-229	0.814085089092548	0.349	0.177	2.04031207612794e-224	2	LRRC1
ITGAV	1.03481958907647e-228	0.671890456888854	0.569	0.363	3.06927490120082e-224	2	ITGAV
COL18A1	1.6745579258761e-225	0.53585988659411	0.677	0.473	4.96673880814852e-221	2	COL18A1
TEAD1	2.25694951923469e-223	0.587271351107471	0.749	0.558	6.6941122740501e-219	2	TEAD1
TENM3	4.87965893492225e-223	0.598369936421364	0.296	0.139	1.44730684009794e-218	2	TENM3
LIPA1	1.14212219978435e-221	0.686381540589199	0.371	0.192	3.38753444456039e-217	2	LIPA
NMNAT3	1.61177571170001e-221	1.10691802397164	0.266	0.122	4.78052676090224e-217	2	NMNAT3
PPP2R3A	1.76914188134821e-220	0.552481967793757	0.786	0.575	5.24727482007878e-216	2	PPP2R3A
AFAP1	7.26481251804133e-220	0.707877884036412	0.261	0.115	2.15474339285106e-215	2	AFAP1
TSPAN12	4.32752889216946e-219	0.871502571021515	0.291	0.138	1.28354506941746e-214	2	TSPAN12
MAOA2	1.33367187728166e-218	0.932394560148709	0.338	0.173	3.95567078801742e-214	2	MAOA
NUMB	1.88244654330916e-218	0.524983603818685	0.72	0.537	5.58333644745496e-214	2	NUMB
TLE11	2.22242403446456e-218	0.874757111469411	0.345	0.178	6.59170968622188e-214	2	TLE1
AC004053.11	3.05668605140549e-218	0.651602863435176	0.306	0.144	9.06613082846868e-214	2	AC004053.1
LINC00937	3.3101304738938e-218	0.698497362654535	0.25	0.108	9.81784698556902e-214	2	LINC00937
ST7	5.82576664371124e-218	0.653886426625129	0.605	0.402	1.72792238652475e-213	2	ST7
SLC12A7	1.32995110861804e-217	0.960319301103928	0.28	0.131	3.9446349881611e-213	2	SLC12A7
C1GALT11	2.30262513808957e-217	0.635452768918547	0.409	0.223	6.82958615957367e-213	2	C1GALT1
EPSTI1	3.50088226689973e-216	0.727233123690329	0.267	0.12	1.03836168036246e-211	2	EPSTI1
MAP3K21	5.7588218976682e-216	0.673878181167167	0.396	0.213	1.70806657484839e-211	2	MAP3K21
EHBP1	6.35863248992473e-215	0.558452858628141	0.68	0.478	1.88597039651167e-210	2	EHBP1
PTPRF	2.11983645611934e-213	0.827992279262812	0.327	0.166	6.28743492884996e-209	2	PTPRF
WDR781	2.25955362790894e-212	0.871723769114105	0.312	0.155	6.70183606037793e-208	2	WDR78
CERS41	4.27067971530518e-212	0.639819703921354	0.401	0.217	1.26668360355952e-207	2	CERS4
SLC13A11	3.15415267999843e-211	0.61753801444729	0.445	0.242	9.35521684887535e-207	2	SLC13A1
ZNF804B1	6.94390535543341e-211	0.792715178471717	0.351	0.182	2.05956232842155e-206	2	ZNF804B
ANKIB1	9.84058621324197e-210	0.565419623864517	0.641	0.45	2.91871787084757e-205	2	ANKIB1
SASH1	6.19431629493486e-209	0.561562284379805	0.625	0.421	1.83723421307768e-204	2	SASH1
MLLT10	1.58995067641691e-208	0.562548542473052	0.68	0.494	4.71579370625256e-204	2	MLLT10
AVEN	2.52760425271762e-208	0.911231348387968	0.33	0.17	7.49687421356046e-204	2	AVEN
PUM31	7.79108660319376e-208	0.727604364861377	0.515	0.325	2.31083628650727e-203	2	PUM3
CNTN31	3.35275982805723e-206	0.68253372924007	0.349	0.18	9.94428565001774e-202	2	CNTN3
TNFRSF10B	3.58078007874304e-205	0.911834710847743	0.312	0.158	1.06205937135519e-200	2	TNFRSF10B
AQP4-AS1	5.71896893712163e-203	1.11284675325447	0.262	0.124	1.69624618675028e-198	2	AQP4-AS1
ADGRG1	1.93288382948537e-202	0.631609472249988	0.394	0.222	5.73293343825362e-198	2	ADGRG1
CCDC301	3.63507900591644e-202	0.594918804822043	0.544	0.343	1.07816443315481e-197	2	CCDC30
IFT43	6.27817919927851e-202	0.761179724439135	0.427	0.247	1.86210795050601e-197	2	IFT43
UBE2E2	5.72785275853033e-201	0.509252427725081	0.777	0.602	1.6988811281801e-196	2	UBE2E2
RNF217	3.29330735095221e-200	0.650013480824861	0.343	0.178	9.76794960292427e-196	2	RNF217
MAP7	1.13422831933989e-199	0.580549241026449	0.614	0.408	3.36412119516212e-195	2	MAP7
DNAAF4	1.76179154624187e-199	0.913884494196164	0.267	0.126	5.2254737261534e-195	2	DNAAF4
WDR35	2.49054174600018e-199	0.837157985316348	0.294	0.145	7.38694681863654e-195	2	WDR35
CASK	3.46569552738055e-199	0.576230818367596	0.509	0.32	1.02792529342107e-194	2	CASK
SLC2A131	3.97907676777462e-199	0.650047911729652	0.407	0.227	1.18019416932195e-194	2	SLC2A13
RAB3IP1	9.50000222881656e-199	0.714458185690597	0.407	0.231	2.81770066106699e-194	2	RAB3IP
TRIM38	2.74046797863589e-198	0.762346218570836	0.373	0.206	8.12822802463405e-194	2	TRIM38
CSPP11	5.35646688122207e-198	0.643711152892986	0.554	0.362	1.58872807697047e-193	2	CSPP1
ALDH1A1	5.58542271024393e-198	0.734585580153251	0.304	0.152	1.65663637585835e-193	2	ALDH1A1
CMIP	7.84963807065586e-197	0.668352284086571	0.666	0.474	2.32820265175653e-192	2	CMIP
IL15	8.56116610847452e-195	0.737349111506639	0.258	0.12	2.53924186777354e-190	2	IL15
MAP3K131	3.73331071767242e-194	0.513710119697925	0.574	0.368	1.10729995886164e-189	2	MAP3K13
ATP6V1C1	5.83978173722677e-193	0.619214181524705	0.348	0.186	1.73207926326146e-188	2	ATP6V1C1
RAP1GAP21	9.90869005503172e-193	0.730034721766016	0.409	0.234	2.93891747032241e-188	2	RAP1GAP2
BAZ1A	1.92096452858335e-189	0.5702898267635	0.302	0.152	5.69758079177823e-185	2	BAZ1A
PAX21	3.00322073289359e-188	0.515300888089063	0.575	0.368	8.90755269376239e-184	2	PAX2
NECTIN3	3.03283541066423e-188	0.670687890872308	0.281	0.137	8.99538982803011e-184	2	NECTIN3
RNF213	4.01651271539651e-188	0.541683290169971	0.637	0.449	1.19129767138661e-183	2	RNF213
C1RL	2.36497274079719e-187	0.771433199293219	0.269	0.13	7.01450914920448e-183	2	C1RL
NBEA	5.83713709420696e-186	0.550473179293578	0.639	0.449	1.73129486214178e-181	2	NBEA
LYRM4	6.71443364062994e-186	0.856705823121466	0.302	0.156	1.99150101781084e-181	2	LYRM4
SLC38A9	1.02458793349499e-184	0.647479270589989	0.332	0.177	3.03892781074615e-180	2	SLC38A9
LAMC1	3.57466466195498e-184	0.633043674718355	0.406	0.234	1.06024553873585e-179	2	LAMC1
MAT2A	6.58421293840046e-183	0.622358911114149	0.319	0.166	1.95287755752958e-178	2	MAT2A
LINC008711	1.98437683487829e-182	0.763361128882734	0.365	0.205	5.88566169224901e-178	2	LINC00871
LINC002781	4.4179662117147e-182	1.06651743018901	0.381	0.232	1.31036877839458e-177	2	LINC00278
AC074386.1	1.10993542600225e-181	0.876390577189201	0.263	0.129	3.29206847352267e-177	2	AC074386.1
DNAJC15	3.24396947863297e-181	0.89496320425644	0.322	0.172	9.62161347362538e-177	2	DNAJC15
NOVA1	2.15180187113452e-179	0.778175548712928	0.295	0.153	6.38224434978498e-175	2	NOVA1
MAOB1	4.46394496688421e-179	0.608808909191306	0.271	0.132	1.32400607717786e-174	2	MAOB
TBL1XR1	4.84937096831917e-179	0.502977275358485	0.665	0.483	1.43832342920347e-174	2	TBL1XR1
TASP1	8.56947550892654e-179	0.57255214015171	0.533	0.349	2.54170643594761e-174	2	TASP1
KIAA1671	8.99230191804128e-179	0.556141106870118	0.545	0.352	2.66711674889104e-174	2	KIAA1671
CRLS1	1.00095620707899e-178	0.77562049684146	0.312	0.166	2.96883611019628e-174	2	CRLS1
IMPA2	1.3041375355888e-178	0.740722000423548	0.386	0.222	3.86807193055638e-174	2	IMPA2
C11orf49	7.6451276210651e-177	0.54108468196239	0.579	0.391	2.26754485240791e-172	2	C11orf49
SPAG171	1.19124383260096e-174	0.865696692986254	0.276	0.14	3.53322920749443e-170	2	SPAG17
DCAF6	8.62461066310723e-174	0.548945600095845	0.57	0.391	2.55805952267761e-169	2	DCAF6
GNG12	1.63657334631789e-173	0.516565524073274	0.55	0.359	4.85407654517887e-169	2	GNG12
ZNRF3	8.58201444197002e-173	0.593852101577333	0.592	0.398	2.54542548348831e-168	2	ZNRF3
PRKRIP1	6.26096211242072e-171	0.529599210311859	0.539	0.357	1.85700136254399e-166	2	PRKRIP1
DYNC2LI11	6.62561320833506e-170	0.822070847849106	0.336	0.189	1.96515687759218e-165	2	DYNC2LI1
SH3GL21	1.92734405378492e-169	0.811186489016673	0.291	0.153	5.71650246352608e-165	2	SH3GL2
SHROOM2	2.90882789322612e-169	0.739064281962382	0.302	0.159	8.62758353130866e-165	2	SHROOM2
GPR391	4.79710486132041e-169	0.835084534790592	0.297	0.156	1.42282130186763e-164	2	GPR39
ZHX2	1.09500637969058e-168	0.551865872482633	0.64	0.449	3.24778892216225e-164	2	ZHX2
HMGN31	4.345788363637e-168	0.545672954720844	0.445	0.274	1.28896082865474e-163	2	HMGN3
GPR137B1	4.6858037265977e-168	0.634165433015157	0.29	0.148	1.38980938530888e-163	2	GPR137B
ITGA31	1.42624309010609e-166	0.725798728593124	0.347	0.195	4.23023700525467e-162	2	ITGA3
FGD6	3.59421700466188e-165	0.577565222302197	0.315	0.168	1.06604476358271e-160	2	FGD6
INPP5F	5.29316272076289e-165	0.716673055883377	0.301	0.16	1.56995206297827e-160	2	INPP5F
MTFR1	1.28579053093341e-164	0.621033594753254	0.296	0.155	3.81365471474849e-160	2	MTFR1
SULF2	1.38325843331151e-164	0.630753734242555	0.324	0.175	4.10274451320194e-160	2	SULF2
DLG1	2.72670073855252e-164	0.520930741001502	0.692	0.524	8.08739439054676e-160	2	DLG1
EPB41	4.40045845718567e-164	0.548590967452959	0.501	0.327	1.30517597840127e-159	2	EPB41
RNF19A	2.24024347339714e-163	0.57538236578565	0.56	0.384	6.6445621420959e-159	2	RNF19A
PHYKPL	3.07185349563065e-163	0.56338924968258	0.441	0.269	9.1111174680405e-159	2	PHYKPL
EPB41L11	4.6178394783041e-162	0.540257507623801	0.56	0.369	1.36965118926499e-157	2	EPB41L1
LARP1B1	8.05894277660512e-162	0.569214202627116	0.47	0.299	2.39028242754108e-157	2	LARP1B
KCP1	3.49883583233022e-160	0.683214906595439	0.262	0.131	1.03775470786914e-155	2	KCP
UBAP2	9.65071206014705e-160	0.58802467737637	0.466	0.295	2.86240119703961e-155	2	UBAP2
OPTN1	1.68961349953983e-159	0.526017657521161	0.304	0.162	5.01139363963514e-155	2	OPTN
SNTB2	3.20716097436626e-159	0.723506048215051	0.292	0.155	9.51243944997032e-155	2	SNTB2
PISD	5.09297876753722e-159	0.660316124208628	0.416	0.253	1.51057750245154e-154	2	PISD
CHD7	2.45092546191673e-158	0.528853481307243	0.497	0.322	7.26944492004501e-154	2	CHD7
DERA	1.38474361617881e-157	0.536242239330343	0.441	0.274	4.10714956558634e-153	2	DERA
TNFRSF1A	5.32738878401447e-157	0.57995440316219	0.268	0.136	1.58010351333869e-152	2	TNFRSF1A
HOOK1	1.70710956335917e-156	0.657671655350736	0.28	0.147	5.0632869649233e-152	2	HOOK1
MYEF21	3.37639768173978e-156	0.692238994348511	0.328	0.185	1.00143955240402e-151	2	MYEF2
AL445472.1	5.43197678962508e-156	0.691525355379968	0.347	0.199	1.6111243158028e-151	2	AL445472.1
GALNT2	1.97963423957941e-155	0.687020911141738	0.455	0.281	5.87159515459254e-151	2	GALNT2
NREP	3.43488989021157e-155	0.590232738409629	0.299	0.16	1.01878834143675e-150	2	NREP
DTNBP1	3.40027239853149e-154	0.59941786761788	0.393	0.236	1.00852079340444e-149	2	DTNBP1
ZNF33B	1.55367613970722e-153	0.528331482192299	0.441	0.275	4.60820343037161e-149	2	ZNF33B
EFCAB61	1.11890270810636e-151	0.618990400052122	0.377	0.223	3.31866543224346e-147	2	EFCAB6
KIRREL1	2.86888744265571e-151	0.569562055821539	0.272	0.142	8.50912015491684e-147	2	KIRREL1
BMPR1A	9.54724439261952e-151	0.546478859344315	0.505	0.335	2.83171268685095e-146	2	BMPR1A
STRN3	1.55580266360898e-149	0.511168936935473	0.621	0.456	4.61451070026422e-145	2	STRN3
DEAF1	1.63940486241119e-149	0.627042921044178	0.33	0.187	4.86247482191158e-145	2	DEAF1
SVIL1	5.02913809741833e-149	0.552994239421112	0.655	0.473	1.49164235969428e-144	2	SVIL
ERI3	2.12882805135909e-148	0.51388688857312	0.453	0.289	6.31410400033106e-144	2	ERI3
PON21	7.23639236116463e-148	0.604819503217966	0.301	0.164	2.14631397432143e-143	2	PON2
TTTY141	1.41393162570209e-147	0.858322104680581	0.464	0.324	4.1937212018324e-143	2	TTTY14
CASTOR3	9.8283735878475e-147	0.643866884330453	0.316	0.177	2.91509560615557e-142	2	CASTOR3
SMC6	4.68864922603996e-146	0.622887279159617	0.256	0.133	1.39065336044345e-141	2	SMC6
AC087564.12	2.44770789136411e-145	0.615985238652561	0.367	0.218	7.25990160578595e-141	2	AC087564.1
NRIP1	4.69849827674441e-145	0.551010425373401	0.399	0.244	1.39357458888239e-140	2	NRIP1
IFT122	2.50764032316204e-142	0.622761882790787	0.269	0.144	7.43766119849862e-138	2	IFT122
NDFIP2	3.22853250295627e-142	0.64748979082274	0.313	0.177	9.5758274037683e-138	2	NDFIP2
AL033504.11	6.50394721784076e-142	0.636676904973081	0.398	0.243	1.92907074481157e-137	2	AL033504.1
PPP2CB	4.86524363720492e-140	0.529547504198881	0.46	0.298	1.44303126279498e-135	2	PPP2CB
HNF1B	7.9341885572304e-140	0.769888840988432	0.402	0.257	2.35328032607454e-135	2	HNF1B
SESTD11	8.51616790536024e-140	0.529131573726524	0.451	0.292	2.52589540072985e-135	2	SESTD1
TSGA101	3.61535322128739e-139	0.532678141540984	0.441	0.278	1.07231376543384e-134	2	TSGA10
TUSC3	6.02183811244124e-139	0.758361646422521	0.308	0.178	1.78607718415007e-134	2	TUSC3
UBAP1	2.06335395038262e-138	0.515648168431454	0.456	0.299	6.11990781683485e-134	2	UBAP1
HABP4	1.35628466382957e-137	0.728309133736709	0.282	0.156	4.0227403129185e-133	2	HABP4
RNF180	2.75468056052134e-137	0.535922700725947	0.443	0.285	8.17038254250628e-133	2	RNF180
ACVR11	1.463711501519e-134	0.536649486885985	0.455	0.297	4.34136831350536e-130	2	ACVR1
RANBP17	2.93423895399279e-134	0.620294186101106	0.369	0.226	8.70295273754262e-130	2	RANBP17
SESN3	2.61374647358166e-133	0.619692070849204	0.267	0.145	7.75237204064322e-129	2	SESN3
DCUN1D4	3.74557508383332e-132	0.529218220285007	0.401	0.252	1.11093756986496e-127	2	DCUN1D4
SLC39A14	6.81752666184615e-132	1.05067499891395	0.255	0.139	2.02207840790357e-127	2	SLC39A14
GABPB1-AS1	7.22864869499056e-132	0.55359647268357	0.368	0.227	2.1440172029342e-127	2	GABPB1-AS1
EMX2OS	9.82000358327006e-132	0.582224368067686	0.408	0.257	2.9126130627979e-127	2	EMX2OS
PILRB	4.09229533375963e-131	0.521563477973153	0.339	0.201	1.21377479599311e-126	2	PILRB
TEX91	1.55756821488396e-130	0.548351025936986	0.318	0.184	4.61974732534583e-126	2	TEX9
FBXO17	1.71188327402442e-130	0.668110294372549	0.344	0.207	5.07744579075642e-126	2	FBXO17
FSD1L	1.43410973789413e-129	0.543405307486322	0.315	0.182	4.253569482594e-125	2	FSD1L
WDR19	9.5127127593702e-128	0.574738252620544	0.269	0.148	2.8214706044292e-123	2	WDR19
LPCAT3	2.16814907517194e-127	0.621400938165385	0.333	0.2	6.43073015695998e-123	2	LPCAT3
TMEM67	5.01376889287829e-127	0.641258093477391	0.254	0.138	1.4870838536277e-122	2	TMEM67
PTPDC1	3.66101698959081e-126	0.566048499963992	0.264	0.145	1.08585763911263e-121	2	PTPDC1
TCF20	1.57177145721947e-125	0.539001774521918	0.428	0.277	4.66187414211295e-121	2	TCF20
SUCO	3.5169179710696e-125	0.584839389668607	0.334	0.201	1.04311787021924e-120	2	SUCO
PDXK	6.93702823000229e-124	0.55238195543945	0.387	0.242	2.05752257301868e-119	2	PDXK
USP54	8.27876272814956e-124	0.532227738478685	0.339	0.204	2.45548102516916e-119	2	USP54
UQCRH	4.08394116655944e-123	0.60359633374299	0.255	0.141	1.21129695000153e-118	2	UQCRH
FGFR1OP	5.75293149270478e-122	0.503051534588909	0.345	0.209	1.70631948073624e-117	2	FGFR1OP
LINC01572	1.92924618247064e-120	0.638513987120081	0.283	0.163	5.72214417720792e-116	2	LINC01572
MIPEP	3.55794880736376e-120	0.57483045728223	0.328	0.197	1.05528761626409e-115	2	MIPEP
LMCD1-AS1	3.64471423080406e-119	0.526609551968857	0.365	0.226	1.08102224085648e-114	2	LMCD1-AS1
DLGAP4	1.1260386124091e-118	0.531164694107473	0.344	0.211	3.33983052440538e-114	2	DLGAP4
FGF141	5.98843537021416e-118	0.757705305960437	0.258	0.145	1.77616993080552e-113	2	FGF14
LINC00894	2.36262080243991e-117	0.500700899709061	0.458	0.309	7.00753330003676e-113	2	LINC00894
NARS2	2.1568069465409e-114	0.517256090820754	0.286	0.167	6.39708940344032e-110	2	NARS2
HIF1A	9.11283965291475e-114	0.545863452412175	0.545	0.393	2.70286824105451e-109	2	HIF1A
SIPA1L3	1.62261208693704e-113	0.533545683443188	0.66	0.504	4.81266744985525e-109	2	SIPA1L3
BCL7A	9.02279070867112e-112	0.643383520916753	0.276	0.16	2.67615972419186e-107	2	BCL7A
MAST21	1.61081971282486e-110	0.50081311922449	0.323	0.196	4.77769126823852e-106	2	MAST2
TRAF3IP1	5.44164347152491e-110	0.513509993125551	0.273	0.158	1.61399145365429e-105	2	TRAF3IP1
RNF144B	2.1065681220343e-109	0.824364397325691	0.276	0.164	6.24808104995373e-105	2	RNF144B
MTMR12	7.54903424927551e-102	0.513412097869026	0.341	0.218	2.23904355833512e-97	2	MTMR12
ISPD1	6.50069110739856e-97	0.526592576790406	0.363	0.238	1.92810498245441e-92	2	ISPD
PLEKHH21	1.13339587186789e-85	0.743205122374883	0.331	0.22	3.36165215596017e-81	2	PLEKHH2
DCBLD2	9.11383468413624e-78	0.567021453902097	0.286	0.184	2.70316336731481e-73	2	DCBLD2
NRCAM1	6.75575094630504e-44	0.741759996720016	0.261	0.19	2.00375573067408e-39	2	NRCAM
PIK3C2G	0	3.6689153000824	0.854	0.131	0	3	PIK3C2G
BMPR1B	0	3.18001530035913	0.759	0.111	0	3	BMPR1B
MPPED2	0	2.12889656958182	0.779	0.2	0	3	MPPED2
TEX41	0	3.01063454684619	0.749	0.17	0	3	TEX41
GATA3	0	3.71796205046843	0.642	0.072	0	3	GATA3
PWRN1	0	4.49265645937476	0.617	0.049	0	3	PWRN1
HSD11B2	0	3.03302723212638	0.733	0.18	0	3	HSD11B2
SCN2A	0	2.57621463016083	0.757	0.21	0	3	SCN2A
GRIP11	0	2.21362349517034	0.892	0.351	0	3	GRIP1
C11orf80	0	2.34450489681128	0.76	0.231	0	3	C11orf80
SCNN1G	0	5.18682763583134	0.519	0.023	0	3	SCNN1G
CRYBG1	0	2.17668916132936	0.693	0.204	0	3	CRYBG1
PRDM161	0	1.83462086209355	0.698	0.21	0	3	PRDM16
AC019197.1	0	2.74654278320816	0.954	0.477	0	3	AC019197.1
MYO1B	0	1.95866774667981	0.688	0.211	0	3	MYO1B
TOX3	0	2.32636	0.733	0.26	0	3	TOX3
FAM171A11	0	1.88120372834987	0.714	0.242	0	3	FAM171A1
TMTC2	0	2.16334993042188	0.821	0.349	0	3	TMTC2
CADPS2	0	2.69410329854191	0.93	0.467	0	3	CADPS2
SOX5	0	1.50890563875289	0.735	0.276	0	3	SOX5
ABTB2	0	2.32028810967481	0.782	0.327	0	3	ABTB2
SLC8A1	0	3.76398027323488	0.784	0.329	0	3	SLC8A1
KAZN1	0	1.91272357404221	0.94	0.489	0	3	KAZN
SPIRE11	0	1.8212148266727	0.733	0.285	0	3	SPIRE1
KCNIP41	0	1.48313403885807	0.912	0.468	0	3	KCNIP4
TOX	0	2.91391	0.669	0.227	0	3	TOX
FREM1	0	1.44375283353605	0.701	0.259	0	3	FREM1
AGBL41	0	1.4944001638362	0.852	0.411	0	3	AGBL4
PAPPA	0	3.3472398796794	0.601	0.161	0	3	PAPPA
SLC38A1	0	2.02833042102889	0.621	0.182	0	3	SLC38A1
DCDC21	0	1.71821843977365	0.842	0.403	0	3	DCDC2
KSR2	0	3.29447737192391	0.551	0.114	0	3	KSR2
SLC25A29	0	2.13237561254957	0.662	0.225	0	3	SLC25A29
COL4A5	0	2.09306168666767	0.607	0.173	0	3	COL4A5
KITLG	0	2.67301642818609	0.569	0.135	0	3	KITLG
KCTD8	0	2.41413285399136	0.569	0.141	0	3	KCTD8
SGPP1	0	2.25929456759401	0.634	0.207	0	3	SGPP1
EMX1	0	2.44747499116374	0.531	0.109	0	3	EMX1
LINC01099	0	5.16787114931099	0.45	0.029	0	3	LINC01099
KCNQ11	0	1.60447221622322	0.694	0.274	0	3	KCNQ1
PRKAG2	0	2.50983529368787	0.821	0.402	0	3	PRKAG2
MID1	0	1.99443652305928	0.595	0.177	0	3	MID1
TRPM31	0	1.33914351832594	0.85	0.436	0	3	TRPM3
SCIN	0	1.62671361198233	0.625	0.213	0	3	SCIN
HDAC4	0	1.79853925098439	0.719	0.312	0	3	HDAC4
TBX2	0	2.14615757283754	0.526	0.123	0	3	TBX2
PRKG1	0	0.803814937411839	0.878	0.476	0	3	PRKG1
TPST11	0	1.46975285663207	0.714	0.312	0	3	TPST1
RALBP1	0	2.14525711295028	0.558	0.157	0	3	RALBP1
KRT19	0	3.35942341066115	0.453	0.053	0	3	KRT19
NEBL	0	0.794994556776496	0.724	0.324	0	3	NEBL
SCNN1B	0	4.70081594180018	0.417	0.017	0	3	SCNN1B
ADAMTS16	0	2.4131478261538	0.549	0.15	0	3	ADAMTS16
RALYL1	0	1.64501202428928	0.733	0.334	0	3	RALYL
LAMB1	0	1.37104461266065	0.808	0.41	0	3	LAMB1
BICD1	0	1.38892438004239	0.728	0.331	0	3	BICD1
CDH1	0	1.79368625881547	0.563	0.167	0	3	CDH1
EFNA51	0	0.748168678775242	0.742	0.348	0	3	EFNA5
FAM110B1	0	1.83497082994292	0.577	0.185	0	3	FAM110B
CSGALNACT1	0	1.5299006863394	0.608	0.217	0	3	CSGALNACT1
BLNK1	0	1.83678133785034	0.547	0.157	0	3	BLNK
FYB2	0	1.66012716801059	0.529	0.14	0	3	FYB2
NR3C21	0	1.46615950430581	0.9	0.511	0	3	NR3C2
GRHL21	0	1.80355207973089	0.55	0.162	0	3	GRHL2
FRY	0	1.31195618073039	0.609	0.223	0	3	FRY
HOXB31	0	1.48990549055821	0.623	0.237	0	3	HOXB3
EYA3	0	1.74559813372096	0.71	0.324	0	3	EYA3
PTPN13	0	1.45898239251618	0.827	0.442	0	3	PTPN13
FRAS11	0	1.43835435112014	0.879	0.495	0	3	FRAS1
LHX1	0	2.38529628030107	0.472	0.088	0	3	LHX1
ST6GAL1	0	1.74910603496541	0.65	0.268	0	3	ST6GAL1
NRCAM2	0	1.73707003494432	0.541	0.161	0	3	NRCAM
MYO3B1	0	1.39213424247809	0.565	0.187	0	3	MYO3B
MECOM1	0	2.22115448105884	0.985	0.608	0	3	MECOM
LIMCH1	0	1.22145948430886	0.872	0.497	0	3	LIMCH1
ASAP2	0	1.2032355390381	0.795	0.423	0	3	ASAP2
CASZ11	0	1.69285224245333	0.557	0.185	0	3	CASZ1
PFKFB3	0	1.96884771974931	0.518	0.147	0	3	PFKFB3
MYO1E	0	1.3282584007487	0.789	0.42	0	3	MYO1E
DPY19L2	0	1.68570144856662	0.613	0.245	0	3	DPY19L2
GTF2IRD11	0	1.3346570285417	0.691	0.323	0	3	GTF2IRD1
CDK6	0	1.62434492982141	0.61	0.244	0	3	CDK6
RAD51B	0	1.42757700594872	0.832	0.466	0	3	RAD51B
PCDH7	0	2.61195057598272	0.427	0.062	0	3	PCDH7
COBLL11	0	1.89630353414595	0.957	0.596	0	3	COBLL1
HUNK	0	2.71782839633495	0.451	0.09	0	3	HUNK
MYO101	0	1.23682235527475	0.757	0.396	0	3	MYO10
C4orf19	0	1.40194978355703	0.686	0.326	0	3	C4orf19
SUSD1	0	1.84467404466152	0.528	0.169	0	3	SUSD1
WSB1	0	1.62663016361284	0.894	0.535	0	3	WSB1
ARHGEF10L	0	1.31108572714959	0.69	0.331	0	3	ARHGEF10L
ZNF208	0	2.19455091269035	0.458	0.1	0	3	ZNF208
AQP2	0	3.50442188333287	0.416	0.06	0	3	AQP2
SKAP11	0	0.688702244127073	0.66	0.305	0	3	SKAP1
MYO5A	0	1.49820155965324	0.6	0.245	0	3	MYO5A
BTG2	0	2.56035474199451	0.438	0.084	0	3	BTG2
KCNJ3	0	1.52748413992002	0.573	0.219	0	3	KCNJ3
NOS1AP	0	1.32164401955118	0.615	0.265	0	3	NOS1AP
ADAMTS9-AS21	0	1.24545137679696	0.9	0.551	0	3	ADAMTS9-AS2
SORCS2	0	2.81106213846606	0.421	0.072	0	3	SORCS2
CCSER11	0	1.15736893005724	0.965	0.618	0	3	CCSER1
PTBP3	0	1.42695201616065	0.705	0.36	0	3	PTBP3
LINC01482	0	3.06757422447181	0.411	0.067	0	3	LINC01482
TANC21	0	1.05906704349908	0.71	0.366	0	3	TANC2
STIM2	0	1.88291942400068	0.553	0.21	0	3	STIM2
LINC025321	0	1.06131987681361	0.798	0.458	0	3	LINC02532
MAP3K211	0	1.81142104789377	0.541	0.201	0	3	MAP3K21
SRGAP31	0	1.72715809093171	0.537	0.197	0	3	SRGAP3
MSR11	0	1.59066801951254	0.472	0.132	0	3	MSR1
MLLT3	0	1.26283915979303	0.674	0.335	0	3	MLLT3
MACC11	0	1.19694094580585	0.585	0.247	0	3	MACC1
MOB1B	0	1.42256139430798	0.616	0.278	0	3	MOB1B
NAALADL21	0	1.29444657993107	0.916	0.581	0	3	NAALADL2
SYTL21	0	1.32151919946395	0.598	0.264	0	3	SYTL2
ITGA2	0	1.38973282229567	0.599	0.266	0	3	ITGA2
GAREM1	0	1.28873969535297	0.761	0.43	0	3	GAREM1
ROR2	0	3.42062964290908	0.363	0.032	0	3	ROR2
SPATS2	0	1.38695605759233	0.583	0.252	0	3	SPATS2
CCDC1781	0	1.7658364132242	0.492	0.162	0	3	CCDC178
GDF15	0	2.43154986869651	0.413	0.083	0	3	GDF15
TMEM51	0	1.36908185873929	0.597	0.268	0	3	TMEM51
SIM11	0	1.33106973371034	0.514	0.186	0	3	SIM1
BHLHE40	0	1.84517097356126	0.481	0.153	0	3	BHLHE40
TBC1D9	0	1.50019572900344	0.532	0.205	0	3	TBC1D9
FHOD31	0	0.793612367617641	0.818	0.491	0	3	FHOD3
FAM107B	0	1.31629117663099	0.641	0.315	0	3	FAM107B
RHOBTB31	0	0.681460932780097	0.646	0.32	0	3	RHOBTB3
EML6	0	2.29562990354285	0.421	0.096	0	3	EML6
TRAK1	0	1.06684399519879	0.73	0.405	0	3	TRAK1
NDRG11	0	1.61326796008786	0.683	0.359	0	3	NDRG1
PAX22	0	1.07563707693086	0.684	0.36	0	3	PAX2
ARHGEF3	0	0.781974020912644	0.725	0.401	0	3	ARHGEF3
VEPH11	0	1.97048898368388	0.482	0.159	0	3	VEPH1
ATP1B3	0	1.84001081929469	0.497	0.176	0	3	ATP1B3
LHX1-DT	0	2.08730134001456	0.406	0.086	0	3	LHX1-DT
HOXD101	0	1.95640136614912	0.416	0.098	0	3	HOXD10
DOCK7	0	1.14878647205328	0.608	0.291	0	3	DOCK7
RIMBP21	0	1.54532465813482	0.43	0.116	0	3	RIMBP2
STK331	0	1.05337408998057	0.656	0.342	0	3	STK33
SLC38A11	0	2.24224633531533	0.405	0.093	0	3	SLC38A11
SAMD121	0	0.928494832534979	0.801	0.491	0	3	SAMD12
FAM49B	0	0.85356163913448	0.7	0.39	0	3	FAM49B
AFAP1L2	0	2.80259122533809	0.354	0.045	0	3	AFAP1L2
LLGL21	0	0.846111290769675	0.717	0.408	0	3	LLGL2
KCNJ161	0	0.603844302917541	0.831	0.522	0	3	KCNJ16
AIF1L	0	1.40894443755751	0.494	0.186	0	3	AIF1L
SLC11A2	0	1.6704505860385	0.489	0.181	0	3	SLC11A2
HOXD31	0	1.56696676631435	0.465	0.158	0	3	HOXD3
ZNF981	0	1.94464613349253	0.411	0.104	0	3	ZNF98
NPAS21	0	1.02583707193382	0.546	0.24	0	3	NPAS2
ATP6V0A41	0	0.717618761865883	0.528	0.224	0	3	ATP6V0A4
IPCEF11	0	1.19517121698498	0.537	0.233	0	3	IPCEF1
THSD41	0	0.602323200792978	0.614	0.31	0	3	THSD4
WWC11	0	0.808837940515276	0.719	0.416	0	3	WWC1
ADGRL2	0	0.695133978603617	0.653	0.352	0	3	ADGRL2
SEPT91	0	1.02674642942829	0.668	0.367	0	3	SEPT9
ADAM22	0	1.8884432845218	0.424	0.123	0	3	ADAM22
EYA4	0	2.77726486650773	0.358	0.058	0	3	EYA4
YAP1	0	0.811270947062867	0.747	0.447	0	3	YAP1
DACH1	0	0.589166388179028	0.618	0.319	0	3	DACH1
PRKCA	0	1.15059379881308	0.89	0.592	0	3	PRKCA
BARX2	0	3.08167669105138	0.338	0.041	0	3	BARX2
MYH101	0	1.06622922559117	0.578	0.281	0	3	MYH10
RHBG	0	1.18371048924513	0.41	0.114	0	3	RHBG
SYK	0	1.53155210688917	0.399	0.105	0	3	SYK
RGL31	0	0.952939910521488	0.582	0.288	0	3	RGL3
SGPP21	0	1.30146884053035	0.487	0.193	0	3	SGPP2
PPP1R9A1	0	0.783548696088559	0.726	0.433	0	3	PPP1R9A
COL4A6	0	3.29871342448582	0.333	0.041	0	3	COL4A6
VAV2	0	1.46102257364489	0.546	0.255	0	3	VAV2
CD2AP	0	0.942173215689927	0.731	0.44	0	3	CD2AP
LRP1B1	0	1.29520495641626	0.546	0.256	0	3	LRP1B
EPB41L12	0	0.802592575416305	0.651	0.362	0	3	EPB41L1
MFHAS11	0	0.877682261590198	0.686	0.397	0	3	MFHAS1
PDE9A1	0	1.26886798574437	0.523	0.234	0	3	PDE9A
SPAG161	0	1.23750379820394	0.627	0.339	0	3	SPAG16
B4GALNT3	0	2.35535738538054	0.381	0.094	0	3	B4GALNT3
RNF241	0	1.54443742380151	0.443	0.156	0	3	RNF24
ARHGEF381	0	1.04759642864409	0.486	0.199	0	3	ARHGEF38
SCNN1A1	0	0.733837073573663	0.547	0.261	0	3	SCNN1A
ARL15	0	1.60247393687396	0.931	0.646	0	3	ARL15
LRRFIP1	0	0.879883052736404	0.766	0.481	0	3	LRRFIP1
HES1	0	2.40608504308833	0.368	0.083	0	3	HES1
MITF	0	0.709066622041722	0.7	0.415	0	3	MITF
ZNF704	0	0.875540934265669	0.696	0.411	0	3	ZNF704
AC138305.11	0	0.965277897324903	0.539	0.255	0	3	AC138305.1
PTPN31	0	0.874496791966962	0.614	0.33	0	3	PTPN3
HNF1B1	0	1.04414688007493	0.529	0.246	0	3	HNF1B
NFE2L2	0	1.93311107335553	0.775	0.492	0	3	NFE2L2
PAX81	0	0.565585119880807	0.904	0.621	0	3	PAX8
OPHN1	0	0.830276930228914	0.632	0.35	0	3	OPHN1
STARD13	0	0.87202324994047	0.675	0.394	0	3	STARD13
NLK	0	1.01054222375524	0.691	0.41	0	3	NLK
SLC45A41	0	2.19873525001118	0.443	0.164	0	3	SLC45A4
CYS11	0	1.10540258853016	0.501	0.224	0	3	CYS1
GLIS31	0	1.52412724080277	0.919	0.642	0	3	GLIS3
CALB1	0	2.5945521041854	0.345	0.068	0	3	CALB1
ATP8B1	0	1.08220943774948	0.465	0.189	0	3	ATP8B1
THSD7A	0	0.957079989960967	0.778	0.502	0	3	THSD7A
FSTL4	0	2.39564874664907	0.365	0.09	0	3	FSTL4
FOSL2	0	1.23416116558787	0.467	0.194	0	3	FOSL2
HS6ST1	0	2.12447987572735	0.367	0.094	0	3	HS6ST1
MAL1	0	1.18550512579848	0.476	0.204	0	3	MAL
MTUS1	0	0.868916571363732	0.596	0.324	0	3	MTUS1
TRHDE1	0	0.800382009377132	0.613	0.341	0	3	TRHDE
ACOT111	0	0.972730599034032	0.492	0.223	0	3	ACOT11
ATP1B11	0	0.927999866507845	0.83	0.561	0	3	ATP1B1
SGMS1	0	0.797459256192831	0.675	0.408	0	3	SGMS1
GLDC1	0	1.00099592578206	0.488	0.221	0	3	GLDC
ICA11	0	0.681480281280482	0.527	0.26	0	3	ICA1
MAL2	0	1.81217330185376	0.378	0.111	0	3	MAL2
CDH161	0	0.842727996448801	0.532	0.266	0	3	CDH16
TPM4	0	1.38693045341326	0.393	0.127	0	3	TPM4
ABCC51	0	0.91806720481313	0.495	0.23	0	3	ABCC5
KCNJ11	0	1.36784124256141	0.407	0.142	0	3	KCNJ1
GLS	0	0.85848233326064	0.832	0.568	0	3	GLS
MAPK10	0	0.867865129157461	0.886	0.622	0	3	MAPK10
SLC7A1	0	2.24117597239405	0.331	0.067	0	3	SLC7A1
SREBF2	0	0.815575858067438	0.585	0.322	0	3	SREBF2
CHRM3	0	0.505517230370708	0.4	0.139	0	3	CHRM3
ELF31	0	2.03172159658129	0.385	0.124	0	3	ELF3
MCU	0	0.927379467922568	0.597	0.337	0	3	MCU
LINC017251	0	0.852544771520419	0.557	0.298	0	3	LINC01725
SPTBN2	0	2.36626310590628	0.318	0.059	0	3	SPTBN2
PAQR51	0	0.985515510146256	0.56	0.302	0	3	PAQR5
AC068599.1	0	3.09998507976077	0.323	0.065	0	3	AC068599.1
NFAT5	0	0.989234240383676	0.88	0.622	0	3	NFAT5
IQCK	0	1.10498708344946	0.488	0.231	0	3	IQCK
MTMR10	0	1.09224442363357	0.522	0.265	0	3	MTMR10
TMPRSS2	0	1.10671792268744	0.424	0.167	0	3	TMPRSS2
TRAPPC9	0	0.650134429978975	0.804	0.548	0	3	TRAPPC9
PDE10A	0	2.50162190344702	0.631	0.376	0	3	PDE10A
SLC8A1-AS1	0	3.52231514566629	0.289	0.034	0	3	SLC8A1-AS1
ADK1	0	0.714351696610119	0.79	0.536	0	3	ADK
BACE2	0	0.721143886190223	0.498	0.244	0	3	BACE2
SH3RF1	0	0.907120648271744	0.735	0.481	0	3	SH3RF1
PDE7B1	0	1.16700015278502	0.668	0.416	0	3	PDE7B
PLEKHA2	0	1.20931219873259	0.503	0.251	0	3	PLEKHA2
SMARCA2	0	1.1142539713685	0.603	0.352	0	3	SMARCA2
TSPAN5	0	1.24707127054971	0.362	0.112	0	3	TSPAN5
HMGCS2	0	2.06150003080138	0.315	0.066	0	3	HMGCS2
FAAH21	0	0.984739050489587	0.486	0.238	0	3	FAAH2
RBBP81	0	0.973655161764603	0.517	0.269	0	3	RBBP8
ADAMTSL3	0	1.1940189948892	0.378	0.131	0	3	ADAMTSL3
DEFB1	0	1.6328243969595	0.413	0.166	0	3	DEFB1
ACVR1B1	0	0.832248467974858	0.519	0.273	0	3	ACVR1B
DAB11	0	1.00868486569903	0.507	0.261	0	3	DAB1
UBE2H	0	0.687054028128129	0.796	0.55	0	3	UBE2H
PWRN3	0	4.41127357276536	0.254	0.01	0	3	PWRN3
RASAL1	0	2.63082809116528	0.295	0.051	0	3	RASAL1
TRPV41	0	0.808498199735212	0.425	0.182	0	3	TRPV4
DTNB	0	0.976442021043531	0.509	0.267	0	3	DTNB
CFAP2211	0	0.976743980243454	0.434	0.194	0	3	CFAP221
ESRRG1	0	0.619997900136319	0.959	0.719	0	3	ESRRG
IQUB	0	2.17727943824387	0.31	0.071	0	3	IQUB
RASGRP1	0	1.94443433486077	0.293	0.055	0	3	RASGRP1
CHPT1	0	0.866445633118213	0.48	0.243	0	3	CHPT1
SLC44A1	0	1.20317331379261	0.501	0.264	0	3	SLC44A1
HIP1R1	0	0.839954332073524	0.459	0.223	0	3	HIP1R
MAP3K15	0	2.38201872034193	0.307	0.071	0	3	MAP3K15
PLPP4	0	2.02803949961796	0.313	0.077	0	3	PLPP4
TMEM178A	0	2.38155074993375	0.306	0.07	0	3	TMEM178A
FXYD4	0	3.05467453805949	0.263	0.028	0	3	FXYD4
SORL1	0	0.86737002244047	0.399	0.164	0	3	SORL1
NFKBIZ1	0	1.28228415214483	0.377	0.144	0	3	NFKBIZ
KCNK13	0	2.51794474532888	0.278	0.046	0	3	KCNK13
TMEM721	0	1.00189123368503	0.382	0.15	0	3	TMEM72
RPH3AL	0	1.12771535756549	0.419	0.188	0	3	RPH3AL
RAPH1	0	0.886457564251418	0.45	0.22	0	3	RAPH1
ABO	0	1.28613256942633	0.359	0.13	0	3	ABO
PKHD12	0	0.533587955648153	0.979	0.75	0	3	PKHD1
ERC1	0	0.923125073808724	0.823	0.596	0	3	ERC1
PDE3B	0	0.718888131223005	0.388	0.163	0	3	PDE3B
TRERF1	0	0.510703989436283	0.362	0.137	0	3	TRERF1
RAB11FIP2	0	1.10334045951359	0.42	0.196	0	3	RAB11FIP2
AC068992.1	0	2.2844999609128	0.279	0.056	0	3	AC068992.1
ARG2	0	2.87376152934069	0.271	0.048	0	3	ARG2
KIZ1	0	1.14543489834874	0.418	0.195	0	3	KIZ
ANKRD13A	0	1.1966526638929	0.374	0.153	0	3	ANKRD13A
LINC009821	0	1.38023175434079	0.311	0.09	0	3	LINC00982
SPRY4-AS1	0	1.61525546858438	0.314	0.093	0	3	SPRY4-AS1
ARHGAP44	0	1.27124782466232	0.335	0.116	0	3	ARHGAP44
PHTF2	0	0.835613957478656	0.4	0.181	0	3	PHTF2
PIGQ	0	1.17150054861616	0.365	0.146	0	3	PIGQ
PRTG	0	1.63069008493661	0.312	0.094	0	3	PRTG
IER3	0	1.65393471245123	0.304	0.087	0	3	IER3
SCML1	0	1.1606356600032	0.369	0.152	0	3	SCML1
EHF1	0	2.18518335179306	0.274	0.062	0	3	EHF
GPR160	0	1.42183666338702	0.323	0.111	0	3	GPR160
ADAMTS3	0	2.12701379293226	0.26	0.05	0	3	ADAMTS3
RAB11FIP1	0	1.36386424848026	0.336	0.126	0	3	RAB11FIP1
RASD1	0	1.92533682272103	0.278	0.068	0	3	RASD1
TFAP2A	0	2.30506778766081	0.254	0.044	0	3	TFAP2A
GPRIN3	0	0.847319853388119	0.369	0.159	0	3	GPRIN3
GPRC5B	0	1.76908179539804	0.282	0.072	0	3	GPRC5B
METAP2	0	1.10701302417255	0.375	0.166	0	3	METAP2
C15orf53	0	2.16544014153576	0.286	0.077	0	3	C15orf53
MAPK41	0	1.97799221812375	0.282	0.073	0	3	MAPK4
ANK31	0	0.690078153534414	0.936	0.728	0	3	ANK3
GPR392	0	1.11532620403241	0.36	0.152	0	3	GPR39
LYPD6B	0	1.95620520364086	0.265	0.058	0	3	LYPD6B
NR4A1	0	1.28184506828069	0.34	0.133	0	3	NR4A1
FAM155A1	0	1.35383058842588	0.342	0.136	0	3	FAM155A
TMEM52B	0	0.825758628109546	0.332	0.127	0	3	TMEM52B
CACNB4	0	1.19951765695622	0.323	0.119	0	3	CACNB4
EPCAM	0	1.26161446601723	0.33	0.126	0	3	EPCAM
LPCAT2	0	2.0255294392107	0.264	0.06	0	3	LPCAT2
SCN3A	0	2.38708676958817	0.256	0.053	0	3	SCN3A
DUSP6	0	1.9244657549813	0.266	0.064	0	3	DUSP6
FAM20A	0	1.86274007110405	0.269	0.067	0	3	FAM20A
PFKP1	0	1.18738703766093	0.333	0.131	0	3	PFKP
RBPMS1	0	0.92423337566725	0.932	0.731	0	3	RBPMS
TWSG1	0	1.59328265238384	0.303	0.102	0	3	TWSG1
RDH10	0	1.96442316787788	0.265	0.065	0	3	RDH10
PGM5	0	1.05397372691498	0.284	0.084	0	3	PGM5
KCNIP1	0	2.51689433629623	0.252	0.053	0	3	KCNIP1
KLHL3	0	0.644142522942031	0.324	0.126	0	3	KLHL3
SLC23A2	0	1.14253681136308	0.341	0.144	0	3	SLC23A2
WFDC2	0	1.36754586411772	0.296	0.099	0	3	WFDC2
KCNC4	0	1.29938524928655	0.3	0.104	0	3	KCNC4
FAM81A	0	2.06727426105432	0.252	0.057	0	3	FAM81A
SPAG172	0	1.09684242364603	0.331	0.136	0	3	SPAG17
FAM102A	0	1.16183582750647	0.324	0.131	0	3	FAM102A
ADGRF1	0	0.807517344803012	0.287	0.094	0	3	ADGRF1
ANGPT1	0	1.46607959206318	0.273	0.082	0	3	ANGPT1
PTP4A2	0	1.70431746120356	0.271	0.08	0	3	PTP4A2
STAM	0	1.38775798698134	0.309	0.119	0	3	STAM
MED13L	0	0.675245188263396	0.894	0.705	0	3	MED13L
AC004540.1	0	1.38596153610483	0.298	0.109	0	3	AC004540.1
EGR1	0	1.16550528891496	0.307	0.121	0	3	EGR1
NUAK2	0	2.10705998848667	0.263	0.078	0	3	NUAK2
FAM83B1	0	1.3128155736844	0.268	0.094	0	3	FAM83B
IMMP2L1	0	0.856894403048906	0.947	0.773	0	3	IMMP2L
[truncated: 6,477 more rows]

## Sheet: Table S3
Table S3.GO entries of the candidate genes.
	ONTOLOGY	ID	Description	GeneRatio	BgRatio	pvalue	p.adjust	qvalue	geneID	Count
GO:0015698	BP	GO:0015698	inorganic anion transport	45400	186/18903	2.49317706054477e-05	0.0126902712381729	0.00800441056280164	SLC12A3/CLCNKB/BEST4/SLC22A6	4
GO:0061469	BP	GO:0061469	regulation of type B pancreatic cell proliferation	45340	16/18903	0.000101960656047455	0.0193364065974194	0.0121964719516346	NR4A1/ERRFI1	2
GO:1902476	BP	GO:1902476	chloride transmembrane transport	45369	101/18903	0.000113967032990684	0.0193364065974194	0.0121964719516346	SLC12A3/CLCNKB/BEST4	3
GO:0006821	BP	GO:0006821	chloride transport	45369	118/18903	0.000180697275288368	0.0215517757395503	0.0135938198750137	SLC12A3/CLCNKB/BEST4	3
GO:0098661	BP	GO:0098661	inorganic anion transmembrane transport	45369	126/18903	0.000219310188266336	0.0215517757395503	0.0135938198750137	SLC12A3/CLCNKB/BEST4	3
GO:0044342	BP	GO:0044342	type B pancreatic cell proliferation	45340	27/18903	0.000296389843176527	0.0215517757395503	0.0135938198750137	NR4A1/ERRFI1	2
GO:0071549	BP	GO:0071549	cellular response to dexamethasone stimulus	45340	27/18903	0.000296389843176527	0.0215517757395503	0.0135938198750137	ERRFI1/ASS1	2
GO:0043171	BP	GO:0043171	peptide catabolic process	45340	33/18903	0.000444345124606546	0.0273690468805127	0.0172630737225858	MME/DPEP1	2
GO:0031960	BP	GO:0031960	response to corticosteroid	45369	165/18903	0.000483932066649536	0.0273690468805127	0.0172630737225858	ERRFI1/SLC12A3/ASS1	3
GO:0043434	BP	GO:0043434	response to peptide hormone	45400	421/18903	0.000579273939236619	0.0294850435071439	0.018597742259702	NR4A1/ERRFI1/ASS1/KHK	4
GO:0071548	BP	GO:0071548	response to dexamethasone	45340	43/18903	0.000755658129156412	0.0335598827509549	0.0211679541702849	ERRFI1/ASS1	2
GO:0014075	BP	GO:0014075	response to amine	45340	44/18903	0.000791195664069664	0.0335598827509549	0.0211679541702849	NR4A1/ASS1	2
GO:1901654	BP	GO:1901654	response to ketone	45369	205/18903	0.000909499484231166	0.0356104028825895	0.0224613232947778	ERRFI1/SLC12A3/ASS1	3
GO:0060541	BP	GO:0060541	respiratory system development	45369	211/18903	0.000988595002672158	0.0359424897400092	0.0226707876552638	ERRFI1/ASS1/MME	3
GO:0010043	BP	GO:0010043	response to zinc ion	45340	52/18903	0.00110402217367674	0.0374631524267641	0.0236299482786952	ASS1/KHK	2
GO:0071385	BP	GO:0071385	cellular response to glucocorticoid stimulus	45340	55/18903	0.00123431617542583	0.0392666833307343	0.0247675285200578	ERRFI1/ASS1	2
GO:0009636	BP	GO:0009636	response to toxic substance	45369	250/18903	0.0016101755268256	0.0471447436059223	0.0297366286832929	ASS1/TRPM6/ALB	3
GO:0071384	BP	GO:0071384	cellular response to corticosteroid stimulus	45340	64/18903	0.00166720114912888	0.0471447436059223	0.0297366286832929	ERRFI1/ASS1	2
GO:0015103	MF	GO:0015103	inorganic anion transmembrane transporter activity	45400	159/18432	1.48478872935022e-05	0.00161841971499174	0.00100027872293067	SLC12A3/CLCNKB/BEST4/SLC22A6	4
GO:0015643	MF	GO:0015643	toxic substance binding	45340	10/18432	4.03460832204894e-05	0.00219886153551668	0.00135902596111122	ASS1/ALB	2
GO:0015108	MF	GO:0015108	chloride transmembrane transporter activity	45369	107/18432	0.000145659453258309	0.00497626423233521	0.00307562444103769	SLC12A3/CLCNKB/BEST4	3
GO:0008509	MF	GO:0008509	anion transmembrane transporter activity	45400	303/18432	0.000182615201186613	0.00497626423233521	0.00307562444103769	SLC12A3/CLCNKB/BEST4/SLC22A6	4
GO:Gene Ontology

## Sheet: Table S4
Table S4.KEGG analysis of the candidate genes.
	ID	Description	GeneRatio	BgRatio	pvalue	p.adjust	qvalue	geneID	Count
hsa04614	hsa04614	Renin-angiotensin system	45334	23/8773	0.000427084364131282	0.0119583621956759	0.00899124977118489	MME/KLK1	2
KEGG:Kyoto Encyclopedia of the Genome

## Sheet: Table S5
Table S5. GSEA of CLCNKB in AKI datasets
ID	Description	setSize	enrichmentScore	NES	pvalue	p.adjust	qvalue	rank	leading_edge	core_enrichment
KEGG_OXIDATIVE_PHOSPHORYLATION	KEGG_OXIDATIVE_PHOSPHORYLATION	97	0.546031199553427	2.33817229513972	2.99303690053342e-10	5.50718789698149e-08	3.68616123539379e-08	4536	tags=63%, list=28%, signal=45%	ATP6V0D2/ATP6AP1/ATP6V0A4/ATP6V1B1/NDUFS3/COX5B/NDUFS1/SDHA/COX7B/UQCRC2/ATP6V1C2/NDUFS2/ATP6V1E1/ATP6V1A/NDUFB6/NDUFB9/NDUFC1/SDHD/ATP6V0E1/COX7A2/SDHB/ATP6V1C1/NDUFV1/COX15/ATP6V1F/ATP6V1H/NDUFA1/UQCR10/NDUFA5/NDUFA2/NDUFS8/ATP6V0C/NDUFB4/CYC1/NDUFS7/COX6A1/NDUFB8/NDUFA7/NDUFS4/LHPP/COX4I1/ATP6V1G1/COX11/NDUFB1/NDUFAB1/COX7A2L/UQCR11/COX4I2/PPA2/ATP4B/NDUFB2/NDUFA11/NDUFA8/NDUFA9/NDUFV2/COX6B1/…
KEGG_VALINE_LEUCINE_AND_ISOLEUCINE_DEGRADATION	KEGG_VALINE_LEUCINE_AND_ISOLEUCINE_DEGRADATION	42	0.637806446781084	2.37518143785544	5.02600869774783e-08	4.62392800192801e-06	3.0949632507184e-06	4348	tags=79%, list=27%, signal=57%	ACAA1/HADH/ACADSB/ALDH7A1/OXCT1/EHHADH/HADHB/ALDH2/PCCA/MCCC1/ACAT1/ACADM/BCKDHA/IVD/PCCB/ACAT2/HIBADH/HMGCS2/HIBCH/ALDH6A1/HMGCS1/ALDH3A2/ACAD8/HSD17B10/ALDH9A1/MCEE/ECHS1/ABAT/HADHA/AOX1/MCCC2/ACAA2/DLD
KEGG_LYSOSOME	KEGG_LYSOSOME	120	0.470529952762799	2.08528628874376	1.49623991150887e-07	9.17693812392107e-06	6.14245858408905e-06	3804	tags=44%, list=24%, signal=34%	ATP6V0D2/CTSH/ATP6AP1/AP1S1/ATP6V0A4/CTSD/HEXA/MANBA/CTSA/GLB1/FUCA1/AP1G1/PSAP/GNS/AP1M2/ACP2/SGSH/CLTC/SORT1/GLA/CD164/IDS/CLN5/AP3B1/NAGLU/SMPD1/ACP5/ATP6V1H/NPC1/LAMP1/LAMP2/SUMF1/SLC11A2/ATP6V0C/SLC17A5/AP3S2/HEXB/MFSD8/LIPA/LAPTM4B/AP1M1/NPC2/AP4B1/IGF2R/CTSC/CTSL/ASAH1/LAPTM4A/HYAL1/PLA2G15/AP1B1/M6PR/CLTA
KEGG_ASCORBATE_AND_ALDARATE_METABOLISM	KEGG_ASCORBATE_AND_ALDARATE_METABOLISM	16	0.795453374360685	2.30806639244667	3.63562554366938e-07	1.67238775008791e-05	1.11938997002452e-05	2865	tags=88%, list=18%, signal=72%	UGT1A5/UGT1A3/ALDH7A1/UGT1A6/ALDH2/UGT2B7/UGT1A1/UGT2A3/UGT1A4/UGT1A9/ALDH3A2/UGDH/ALDH9A1/MIOX
KEGG_PROPANOATE_METABOLISM	KEGG_PROPANOATE_METABOLISM	29	0.664993797184497	2.26807408823599	1.56285277655108e-06	5.42283465844019e-05	3.6297005436928e-05	3945	tags=72%, list=25%, signal=55%	ALDH7A1/LDHB/ACSS1/SUCLG2/EHHADH/SUCLG1/ALDH2/PCCA/ACAT1/ACADM/PCCB/ACAT2/ACSS3/HIBCH/ALDH6A1/ALDH3A2/ALDH9A1/MCEE/ECHS1/ABAT/HADHA
KEGG_CITRATE_CYCLE_TCA_CYCLE	KEGG_CITRATE_CYCLE_TCA_CYCLE	30	0.654108843082751	2.25715710555564	1.76831564949137e-06	5.42283465844019e-05	3.6297005436928e-05	3643	tags=70%, list=23%, signal=54%	OGDHL/ACO2/PDHA1/SUCLG2/SDHA/SUCLG1/OGDH/IDH2/SDHD/ACLY/ACO1/PDHB/SDHB/PCK1/DLST/IDH3B/MDH1/MDH2/FH/IDH3A/IDH3G
KEGG_RIBOSOME	KEGG_RIBOSOME	86	-0.41615	-2.06606	5.66668958143072e-06	0.000140488295959893	9.40339280738417e-05	4972	tags=48%, list=31%, signal=33%	RPL11/RPS3/RPS21/RPS16/RPS23/RPS27A/RPS5/RPL26/RPL36/RPL34/UBA52/RPL27A/RPL36A/RPS25/RPL23A/RPL37A/RPLP0/RPL29/RPS12/RPS24/RPS27/RPLP2/RPL32/RPS8/RPL30/RPL13/RPS17/RPL28/RPL37/RPLP1/RPS4Y1/RPL41/FAU/RPS26/RPS18/RPL10A/RPS9/RPS15A/RPS2/RPS19/RPL3L
KEGG_PARKINSONS_DISEASE	KEGG_PARKINSONS_DISEASE	96	0.46555924444817	1.9878346394212	6.10818678086493e-06	0.000140488295959893	9.40339280738417e-05	5584	tags=61%, list=35%, signal=40%	LRRK2/NDUFS3/COX5B/NDUFS1/SDHA/COX7B/UQCRC2/NDUFS2/NDUFB6/NDUFB9/NDUFC1/SDHD/COX7A2/SLC25A5/SDHB/NDUFV1/UBE2J1/NDUFA1/PARK7/UQCR10/NDUFA5/NDUFA2/NDUFS8/NDUFB4/CYC1/NDUFS7/COX6A1/NDUFB8/NDUFA7/NDUFS4/UBA1/COX4I1/UBE2G2/UCHL1/NDUFB1/NDUFAB1/COX7A2L/UQCR11/COX4I2/PINK1/NDUFB2/NDUFA8/NDUFA9/NDUFV2/COX6B1/NDUFA4/UQCRFS1/NDUFB10/SLC25A4/COX8A/COX5A/PPID/NDUFB3/UBE2L6/UQCRC1/NDUFS5/UQCRHL/NDUFS6/CASP3
KEGG_PENTOSE_AND_GLUCURONATE_INTERCONVERSIONS	KEGG_PENTOSE_AND_GLUCURONATE_INTERCONVERSIONS	18	0.723872322955282	2.19149627945162	8.07133318336497e-06	0.000164030637468013	0.000109791673820123	2993	tags=61%, list=19%, signal=50%	CRYL1/UGT1A5/UGT1A3/UGT1A6/UGT2B7/UGT1A1/UGT2A3/UGT1A4/UGT1A9/UGDH/RPE
KEGG_TRYPTOPHAN_METABOLISM	KEGG_TRYPTOPHAN_METABOLISM	36	0.59766095001422	2.13107850626941	8.91470855804418e-06	0.000164030637468013	0.000109791673820123	3965	tags=67%, list=25%, signal=50%	OGDHL/HADH/ALDH7A1/AOC1/EHHADH/ALDH2/MAOA/KMO/ACAT1/OGDH/CAT/HAAO/ACAT2/ACMSD/AFMID/DDC/ALDH3A2/MAOB/TPH1/ALDH9A1/ECHS1/WARS2/HADHA/AOX1
KEGG_VIBRIO_CHOLERAE_INFECTION	KEGG_VIBRIO_CHOLERAE_INFECTION	52	0.535481252197131	2.08149208416885	1.08884373432589e-05	0.000182133861014512	0.000121908820015434	3961	tags=54%, list=25%, signal=41%	ATP6V0D2/ATP6AP1/TJP2/ATP6V0A4/ATP6V1B1/PRKX/PRKCA/KCNQ1/ATP6V1C2/ATP6V1E1/ATP6V1A/SEC61B/ATP6V0E1/KDELR2/PLCG2/ATP6V1C1/KDELR1/ATP6V1F/ATP6V1H/SEC61G/ATP6V0C/CFTR/SEC61A1/KDELR3/PDIA4/ATP6V1G1/ACTB/PRKACB
KEGG_DILATED_CARDIOMYOPATHY	KEGG_DILATED_CARDIOMYOPATHY	90	-0.396398	-1.97458	1.26418301145999e-05	0.000193841395090532	0.000129745098544578	2544	tags=37%, list=16%, signal=31%	IGF1/MYL2/CACNG1/TPM1/CACNB1/ITGA5/ITGA10/CACNA1F/CACNA1C/CACNB3/ADCY5/ADCY4/ADCY7/DMD/TNNT2/ATP2A2/ADCY2/TNNI3/CACNG8/ADCY1/RYR2/MYH6/ITGA7/CACNA2D4/TTN/MYBPC3/ADCY6/MYH7/DES/CACNA1S/TPM2/TGFB3/TGFB1
KEGG_FATTY_ACID_METABOLISM	KEGG_FATTY_ACID_METABOLISM	40	0.572936962880805	2.07972265787578	1.36971443410674e-05	0.000193867273750492	0.00012976242007327	1572	tags=42%, list=10%, signal=38%	ACAA1/HADH/ACADSB/ALDH7A1/ADH6/EHHADH/HADHB/ALDH2/CYP4A11/ACAT1/ADH5/CPT2/ACADM/ACSL4/ECI2/ACAT2/ACSL1
KEGG_BUTANOATE_METABOLISM	KEGG_BUTANOATE_METABOLISM	33	0.604589031012265	2.1298814044932	1.9633421036056e-05	0.000258039247902451	0.000172715057234478	4668	tags=70%, list=29%, signal=50%	HADH/PDHA1/ALDH7A1/OXCT1/BDH2/EHHADH/ALDH2/ACSM3/ACAT1/PDHB/ACAT2/HMGCS2/HMGCS1/ACSM2A/ALDH3A2/ALDH9A1/ALDH5A1/ECHS1/ABAT/HADHA/AKR1B10/ACSM5/L2HGDH
KEGG_DRUG_METABOLISM_CYTOCHROME_P450	KEGG_DRUG_METABOLISM_CYTOCHROME_P450	54	0.518257606792858	2.03020225902211	2.27187643581662e-05	0.000278683509460172	0.000186533012624943	4309	tags=54%, list=27%, signal=39%	UGT1A5/UGT1A3/FMO1/FMO5/ADH6/UGT1A6/FMO4/GSTM3/MAOA/UGT2B7/ADH5/UGT1A1/UGT2A3/UGT1A4/CYP2C8/UGT1A9/GSTA1/CYP2C18/MAOB/GSTM5/ADH1C/CYP2C19/GSTO2/CYP2C9/GSTM2/AOX1/GSTO1/MGST1/CYP3A5
KEGG_ARGININE_AND_PROLINE_METABOLISM	KEGG_ARGININE_AND_PROLINE_METABOLISM	51	0.522161877655167	2.0204999230196	2.82484774412549e-05	0.000324857490574432	0.000217438938199133	4408	tags=57%, list=27%, signal=41%	PRODH/GLUD1/ALDH7A1/GOT1/AOC1/GLS/ALDH2/MAOA/ARG2/CKB/GOT2/NAGS/DAO/GATM/P4HA2/LAP3/SAT1/GLUD2/AMD1/ALDH3A2/MAOB/ALDH9A1/SMS/P4HA1/ASL/SAT2/ASS1/ALDH4A1/CKMT1A
KEGG_METABOLISM_OF_XENOBIOTICS_BY_CYTOCHROME_P450	KEGG_METABOLISM_OF_XENOBIOTICS_BY_CYTOCHROME_P450	52	0.514163873596651	1.99862838981902	3.73319438212638e-05	0.000384551371877354	0.000257394224883584	5021	tags=56%, list=31%, signal=38%	UGT1A5/UGT1A3/ADH6/UGT1A6/GSTM3/UGT2B7/ADH5/UGT1A1/UGT2A3/UGT1A4/AKR1C1/CYP2C8/UGT1A9/GSTA1/CYP2C18/GSTM5/ADH1C/CYP2C19/AKR1C3/GSTO2/EPHX1/CYP2C9/GSTM2/GSTO1/MGST1/CYP3A5/CYP1B1/GSTA4/CYP2S1
KEGG_PEROXISOME	KEGG_PEROXISOME	78	0.472701317501929	1.96718680919065	3.76191559445238e-05	0.000384551371877354	0.000257394224883584	4457	tags=50%, list=28%, signal=36%	ACAA1/CROT/EPHX2/PEX2/HSD17B4/EHHADH/AMACR/NUDT12/SCP2/IDH2/ACSL4/ECI2/ABCD3/CAT/DAO/SLC27A2/PEX3/ACSL1/SOD1/HAO2/ACOX2/ACOT8/FAR1/ECH1/PRDX1/GNPAT/PXMP2/PHYH/PRDX5/SLC25A17/CRAT/PEX11G/ACSL3/MVK/IDH1/PEX13/HACL1/PEX1/PEX19
KEGG_N_GLYCAN_BIOSYNTHESIS	KEGG_N_GLYCAN_BIOSYNTHESIS	46	0.526390060831546	1.99212627873144	6.09523550110467e-05	0.000583789474459246	0.000390751536108305	2315	tags=41%, list=14%, signal=35%	TUSC3/MGAT5/MGAT4A/ST6GAL1/STT3A/GANAB/MAN2A1/MAN1A1/MAN1B1/DPM1/DAD1/ALG11/ALG2/B4GALT1/MGAT2/RPN2/DDOST/ALG5/RPN1
KEGG_RETINOL_METABOLISM	KEGG_RETINOL_METABOLISM	51	0.508394926525558	1.96722884964576	6.34553776586137e-05	0.000583789474459246	0.000390751536108305	3485	tags=45%, list=22%, signal=35%	UGT1A5/UGT1A3/RDH10/ADH6/UGT1A6/RDH11/ALDH1A1/CYP4A11/UGT2B7/ADH5/PNPLA4/UGT1A1/UGT2A3/UGT1A4/CYP2C8/ALDH1A2/UGT1A9/CYP2C18/ADH1C/CYP2C19/RDH5/CYP2C9/DHRS4L2
KEGG_GLYCOLYSIS_GLUCONEOGENESIS	KEGG_GLYCOLYSIS_GLUCONEOGENESIS	54	0.498285093901847	1.95196271124083	6.97709664079855e-05	0.000611326562812826	0.000409183111264878	3004	tags=43%, list=19%, signal=35%	FBP1/PDHA1/ALDH7A1/ADH6/LDHB/ACSS1/ALDH2/PGAM1/ADH5/PDHB/ENO1/GALM/PGM1/PCK1/BPGM/PFKL/ALDOB/ALDH3A2/ADH1C/PKM/AKR1A1/ALDH9A1/ALDOA
KEGG_ALDOSTERONE_REGULATED_SODIUM_REABSORPTION	KEGG_ALDOSTERONE_REGULATED_SODIUM_REABSORPTION	41	0.534927261175459	1.96831553018839	9.78226190608065e-05	0.000818152813963109	0.000547619446416955	2578	tags=44%, list=16%, signal=37%	HSD11B2/KCNJ1/ATP1B1/SCNN1G/FXYD4/NR3C2/ATP1A1/NEDD4L/SCNN1A/FXYD2/PRKCA/SCNN1B/ATP1B3/KRAS/PIK3R3/PDPK1/PIK3R1/ATP1B2
KEGG_DRUG_METABOLISM_OTHER_ENZYMES	KEGG_DRUG_METABOLISM_OTHER_ENZYMES	40	0.524407080599971	1.9035624477612	0.00020163309521794	0.00154585373000421	0.00103469614651312	2382	tags=42%, list=15%, signal=36%	UGT1A5/UGT1A3/DPYS/UGT1A6/CES2/UPP2/UGT2B7/UPB1/UGT1A1/UGT2A3/UGT1A4/DPYD/HPRT1/TK2/UPP1/UGT1A9/CDA
KEGG_NEUROACTIVE_LIGAND_RECEPTOR_INTERACTION	KEGG_NEUROACTIVE_LIGAND_RECEPTOR_INTERACTION	227	-0.262239	-1.53246	0.000193619915085019	0.00154585373000421	0.00103469614651312	4511	tags=42%, list=28%, signal=31%	CTSG/ADORA2B/GRIK1/HRH1/VIPR1/GABRB1/P2RY1/VIPR2/CHRM2/PTH2R/P2RX6/CNR2/TACR1/GABRR1/GRM8/GABRD/OPRL1/CHRM4/ADRA2B/HTR1A/OXTR/CHRND/GRIN2D/GPR156/DRD5/GRM6/CHRM5/PTGDR/HTR1D/GABRR2/TBXA2R/CHRNB2/GLP1R/GRIN3A/GRIN2B/CHRNB4/CRHR2/P2RX7/GRIA4/LEP/LPAR4/MC2R/TAAR8/ADORA2A/GHR/LPAR3/OPRM1/GPR83/GRIA1/TACR2/GALR2/MCHR1/CHRNA2/SSTR5/KISS1R/GLP2R/PRSS2/OPRK1/GRM1/ADRA1D/CHRNA5/SSTR3/GABRA6/F2/EDNRA/P2RY8…
KEGG_HYPERTROPHIC_CARDIOMYOPATHY_HCM	KEGG_HYPERTROPHIC_CARDIOMYOPATHY_HCM	82	-0.349178	-1.72837	0.000438493690890227	0.00322731356495207	0.00216015839301712	2713	tags=35%, list=17%, signal=30%	TPM3/PRKAG3/IGF1/MYL2/CACNG1/TPM1/CACNB1/ITGA5/ITGA10/CACNA1F/CACNA1C/CACNB3/DMD/TNNT2/ATP2A2/TNNI3/CACNG8/RYR2/MYH6/ITGA7/CACNA2D4/TTN/MYBPC3/MYH7/DES/CACNA1S/TPM2/TGFB3/TGFB1
KEGG_PROXIMAL_TUBULE_BICARBONATE_RECLAMATION	KEGG_PROXIMAL_TUBULE_BICARBONATE_RECLAMATION	23	0.59193359460283	1.92765	0.000549376065374868	0.00388789215496061	0.00260230767809148	2915	tags=61%, list=18%, signal=50%	ATP1B1/GLUD1/SLC9A3/ATP1A1/FXYD2/SLC4A4/GLS/ATP1B3/PCK1/CA2/GLUD2/ATP1B2/MDH1/SLC25A10
KEGG_BETA_ALANINE_METABOLISM	KEGG_BETA_ALANINE_METABOLISM	22	0.619112127136077	1.99011	0.000706792253197251	0.00464463480672479	0.00310882306857437	3945	tags=64%, list=25%, signal=48%	DPYS/ALDH7A1/EHHADH/ALDH2/UPB1/ACADM/DPYD/HIBCH/ALDH3A2/ALDH9A1/SMS/ECHS1/ABAT/HADHA
KEGG_HUNTINGTONS_DISEASE	KEGG_HUNTINGTONS_DISEASE	154	0.358229670247294	1.6424764285896	0.000702348124956633	0.00464463480672479	0.00310882306857437	4954	tags=44%, list=31%, signal=31%	POLR2A/PPARGC1A/ITPR1/NDUFS3/COX5B/EP300/AP2B1/NDUFS1/SDHA/COX7B/UQCRC2/NDUFS2/CLTC/NDUFB6/NDUFB9/NDUFC1/SDHD/COX7A2/SLC25A5/SDHB/REST/NDUFV1/CREB3L2/IFT57/SOD1/NDUFA1/AP2M1/POLR2I/UQCR10/NDUFA5/NDUFA2/NDUFS8/POLR2B/NDUFB4/CYC1/NDUFS7/COX6A1/CREB3/NDUFB8/NDUFA7/NDUFS4/POLR2C/COX4I1/SP1/DCTN2/DNAL4/NDUFB1/NDUFAB1/CLTA/PLCB1/COX7A2L/UQCR11/COX4I2/NDUFB2/NDUFA8/NDUFA9/NDUFV2/COX6B1/TBP/NDUFA4/UQCRFS…
KEGG_GLYCINE_SERINE_AND_THREONINE_METABOLISM	KEGG_GLYCINE_SERINE_AND_THREONINE_METABOLISM	31	0.542404379191208	1.8867626301968	0.00100235410508023	0.00596018236527401	0.00398936691497173	3436	tags=48%, list=21%, signal=38%	DMGDH/GLDC/SHMT1/ALAS1/MAOA/CBS/DAO/GATM/CTH/BHMT/PSAT1/MAOB/AGXT2/SRR/CHDH
KEGG_ALANINE_ASPARTATE_AND_GLUTAMATE_METABOLISM	KEGG_ALANINE_ASPARTATE_AND_GLUTAMATE_METABOLISM	30	0.535164256562704	1.84671070742135	0.00103655345483026	0.00596018236527401	0.00398936691497173	4527	tags=57%, list=28%, signal=41%	GLUD1/GOT1/GLS/GOT2/ASPA/GLUD2/NIT2/AGXT2/ALDH5A1/ACY3/ADSL/ASL/ABAT/ASS1/ALDH4A1/PPAT/GPT2
KEGG_PYRUVATE_METABOLISM	KEGG_PYRUVATE_METABOLISM	38	0.500947344054298	1.79351385423192	0.00101795831408256	0.00596018236527401	0.00398936691497173	2896	tags=39%, list=18%, signal=32%	PDHA1/ALDH7A1/LDHB/ACSS1/ALDH2/GRHPR/ACAT1/PDHB/PCK1/ACAT2/ALDH3A2/PKM/MDH1/ALDH9A1/MDH2
KEGG_CALCIUM_SIGNALING_PATHWAY	KEGG_CALCIUM_SIGNALING_PATHWAY	172	-0.27348	-1.52714	0.000991934477507039	0.00596018236527401	0.00398936691497173	2116	tags=26%, list=13%, signal=22%	GRM1/ADRA1D/CACNA1F/ATP2B2/PLCB4/EDNRA/CACNA1C/CACNA1A/CAMK4/PPP3CA/NOS1/PHKG1/HTR5A/ADCY4/GRIN1/CAMK2D/MYLK2/ADCY7/CACNA1B/SLC8A2/MYLK3/ATP2A1/GRIN2A/SLC8A3/ATP2A2/ITPKA/ADCY2/GNA11/GRIN2C/ADCY1/P2RX3/CACNA1G/RYR2/PLCB2/GNAL/RYR3/SPHK1/NOS3/HTR7/PRKCB/PLCB3/RYR1/CACNA1S/PLCD3
KEGG_SELENOAMINO_ACID_METABOLISM	KEGG_SELENOAMINO_ACID_METABOLISM	23	0.573494566944602	1.86760104389567	0.00114432936578125	0.00638050313041665	0.00427070289621709	3743	tags=61%, list=23%, signal=47%	GGT6/AHCYL1/PAPSS1/PAPSS2/GGT1/CBS/SEPHS2/MAT2A/AHCYL2/CTH/MAT2B/MARS2/SEPHS1/LCMT2
KEGG_VASCULAR_SMOOTH_MUSCLE_CONTRACTION	KEGG_VASCULAR_SMOOTH_MUSCLE_CONTRACTION	104	-0.308019	-1.58117	0.00122932973832263	0.00665284328974602	0.00445299007380025	2346	tags=29%, list=15%, signal=25%	KCNMB4/PPP1R12A/ADRA1D/NPR2/CALD1/CACNA1F/PLCB4/EDNRA/CACNA1C/ARHGEF1/PPP1R12B/ADCY5/ADCY4/MYLK2/ADCY7/MYLK3/PTGIR/GNA12/ADCY2/MAP2K2/GNA11/PRKCH/KCNMA1/ADCY1/PLCB2/ADCY6/PLA2G4E/PRKCB/PLCB3/CACNA1S
KEGG_STARCH_AND_SUCROSE_METABOLISM	KEGG_STARCH_AND_SUCROSE_METABOLISM	36	0.504190307435813	1.79779041481673	0.00145001342007079	0.00762292769408646	0.00510230286160249	2640	tags=39%, list=16%, signal=33%	UGT1A5/UGT1A3/AMY2B/UGT1A6/UGT2B7/UGT1A1/UXS1/UGT2A3/GBE1/PGM1/UGT1A4/PYGB/UGT1A9/UGDH
KEGG_CYSTEINE_AND_METHIONINE_METABOLISM	KEGG_CYSTEINE_AND_METHIONINE_METABOLISM	31	0.532430669910585	1.85206891702437	0.00155266664645927	0.00793585174856959	0.00531175431683433	3073	tags=45%, list=19%, signal=37%	GOT1/LDHB/AHCYL1/MTR/CBS/GOT2/MAT2A/AHCYL2/CTH/BHMT/ADI1/AMD1/MAT2B/SMS
KEGG_GLUTATHIONE_METABOLISM	KEGG_GLUTATHIONE_METABOLISM	43	0.460357393141625	1.72471471234341	0.00197778809850028	0.00983548676010952	0.0065832491472129	4302	tags=49%, list=27%, signal=36%	GGT6/GSTM3/GGT1/IDH2/GGCT/TXNDC12/RRM2B/LAP3/GSTA1/ANPEP/GPX3/GSTM5/OPLAH/GSTO2/SMS/GSTM2/GSS/GPX7/GSTO1/IDH1/MGST1
KEGG_ALZHEIMERS_DISEASE	KEGG_ALZHEIMERS_DISEASE	142	0.338062293093784	1.5291179850211	0.00280702434532251	0.0135919073562985	0.00909755812749954	4653	tags=44%, list=29%, signal=32%	ITPR2/APP/ITPR1/NDUFS3/COX5B/NDUFS1/SDHA/COX7B/UQCRC2/NDUFS2/NDUFB6/NDUFB9/NDUFC1/SDHD/COX7A2/SDHB/NDUFV1/PPP3CC/NCSTN/CAPN2/NDUFA1/UQCR10/NDUFA5/NDUFA2/PSENEN/CHP1/NDUFS8/ADAM10/NDUFB4/CYC1/NDUFS7/COX6A1/NDUFB8/NDUFA7/NDUFS4/HSD17B10/CAPN1/BAD/COX4I1/ADAM17/MME/TNFRSF1A/NDUFB1/NDUFAB1/PLCB1/COX7A2L/UQCR11/APOE/COX4I2/NDUFB2/NDUFA8/ATF6/NDUFA9/NDUFV2/BACE2/COX6B1/NDUFA4/MAPK3/FAS/UQCRFS1/NDUFB10/…
KEGG_PPAR_SIGNALING_PATHWAY	KEGG_PPAR_SIGNALING_PATHWAY	63	0.406749962618338	1.63251259485211	0.00297735170866796	0.0140469926767924	0.0094021632905304	2450	tags=29%, list=15%, signal=24%	ACAA1/SCD5/FABP3/EHHADH/CYP4A11/SCP2/PPARA/CPT2/ACADM/ACSL4/SLC27A2/PCK1/HMGCS2/ACSL1/OLR1/GK/ACOX2/PDPK1
KEGG_PORPHYRIN_AND_CHLOROPHYLL_METABOLISM	KEGG_PORPHYRIN_AND_CHLOROPHYLL_METABOLISM	30	0.507943340812055	1.75277850629602	0.00319898041731881	0.0147153099196665	0.00984949233753422	1434	tags=33%, list=9%, signal=30%	UGT1A5/UGT1A3/UGT1A6/ALAS1/UGT2B7/UROS/UGT1A1/UGT2A3/COX15/UGT1A4
KEGG_LYSINE_DEGRADATION	KEGG_LYSINE_DEGRADATION	39	0.456942981400517	1.64830658838299	0.00554646989742493	0.024359006823743	0.0163043695559379	4259	tags=54%, list=27%, signal=40%	OGDHL/HADH/BBOX1/ALDH7A1/EHHADH/ALDH2/ACAT1/OGDH/SETMAR/PLOD2/ACAT2/DLST/AASS/ALDH3A2/ALDH9A1/SETDB2/ECHS1/ASH1L/HADHA/AASDHPPT/TMLHE
KEGG_STEROID_HORMONE_BIOSYNTHESIS	KEGG_STEROID_HORMONE_BIOSYNTHESIS	42	0.436892224638461	1.62697995221239	0.00556020807933265	0.024359006823743	0.0163043695559379	1455	tags=24%, list=9%, signal=22%	HSD11B2/UGT1A5/UGT1A3/UGT1A6/HSD17B7/UGT2B7/UGT1A1/UGT2A3/UGT1A4/AKR1C1
KEGG_OTHER_GLYCAN_DEGRADATION	KEGG_OTHER_GLYCAN_DEGRADATION	14	0.597256504941001	1.66827904387187	0.00685599606398034	0.0293372854830787	0.0196365125945092	375	tags=36%, list=2%, signal=35%	HEXA/MANBA/MAN2B2/GLB1/FUCA1
KEGG_ECM_RECEPTOR_INTERACTION	KEGG_ECM_RECEPTOR_INTERACTION	81	-0.310959	-1.53959	0.00710478610395945	0.0297109237074668	0.0198866022527095	2338	tags=31%, list=15%, signal=27%	SV2B/TNN/SV2A/ITGA5/ITGA10/COL11A2/COL5A2/TNR/TNXB/COL11A1/COMP/COL2A1/LAMA3/VWF/SV2C/COL3A1/ITGA7/HMMR/COL1A1/COL5A3/THBS2/COL5A1/COL6A2/COL6A1/COL6A3
KEGG_GLYOXYLATE_AND_DICARBOXYLATE_METABOLISM	KEGG_GLYOXYLATE_AND_DICARBOXYLATE_METABOLISM	16	0.584994521196264	1.69740457160509	0.00785026173709951	0.0320988479916958	0.0214849268594302	2896	tags=44%, list=18%, signal=36%	ACO2/GRHPR/ACO1/AFMID/HAO2/MDH1/MDH2
KEGG_HISTIDINE_METABOLISM	KEGG_HISTIDINE_METABOLISM	28	0.488999966561684	1.65452277543201	0.00933116769821677	0.0373246707928671	0.024982760198887	4357	tags=50%, list=27%, signal=36%	ALDH7A1/AOC1/ALDH2/MAOA/ASPA/DDC/ALDH3A2/MAOB/ALDH9A1/HNMT/ACY3/LCMT2/FTCD/LCMT1
KEGG_GNRH_SIGNALING_PATHWAY	KEGG_GNRH_SIGNALING_PATHWAY	90	-0.293276	-1.4609	0.00954917889760398	0.0373840195140241	0.0250224844573274	1981	tags=24%, list=12%, signal=22%	CACNA1F/PLCB4/CACNA1C/MAPK7/ADCY5/ADCY4/CAMK2D/ADCY7/MAPK9/ADCY2/MAP2K2/GNA11/HRAS/ADCY1/PLCB2/PLD2/ADCY6/PLA2G4E/PRKCB/MAPK12/PLCB3/CACNA1S
KEGG_ARACHIDONIC_ACID_METABOLISM	KEGG_ARACHIDONIC_ACID_METABOLISM	49	0.412187789246174	1.58485116571562	0.0115768307506266	0.0443369154248666	0.0296763106676739	3819	tags=39%, list=24%, signal=30%	EPHX2/GGT6/CBR1/CYP4A11/GGT1/PLA2G12A/PTGES/CYP2C8/CYP4F3/CYP2C18/GPX3/CYP2C19/CBR3/AKR1C3/CYP2C9/PTGES2/PTGDS/PLA2G12B/GPX7
KEGG_CHRONIC_MYELOID_LEUKEMIA	KEGG_CHRONIC_MYELOID_LEUKEMIA	73	-0.295391	-1.44042	0.0118071133468395	0.0443369154248666	0.0296763106676739	3565	tags=33%, list=22%, signal=26%	STAT5A/AKT3/AKT1/MYC/PIK3R2/MECOM/E2F3/RUNX1/SHC3/PIK3CG/SHC2/E2F2/PIK3CD/SMAD3/GAB2/MAP2K2/HRAS/SHC1/CBL/E2F1/TGFB3/ABL1/MDM2/TGFB1
KEGG_PROTEASOME	KEGG_PROTEASOME	40	0.427472512413317	1.55169648195663	0.0124673463239526	0.0458798344721457	0.0307090425242623	4511	tags=48%, list=28%, signal=34%	PSMD8/PSMB1/PSMD3/PSMD4/PSMC1/PSMD12/PSMD14/PSMB5/PSMA5/PSMB4/PSMB6/PSMD6/PSMD13/PSME2/PSMA6/PSMA3/PSMB7/PSMD7/PSMA4
GSEA:Gene set enrichment analysis. AKI:Acute kidney injury.

## Sheet: Table S6
Table S6. GSEA of KLK1 in AKI datasets
ID	Description	setSize	enrichmentScore	NES	pvalue	p.adjust	qvalue	rank	leading_edge	core_enrichment
KEGG_RIBOSOME	KEGG_RIBOSOME	86	-0.531071	-2.70001	1e-10	1.84e-08	1.58947368421053e-08	3810	tags=53%, list=24%, signal=41%	RPS4Y1/RPL29/RPS26/RPL9/RPS9/MRPL13/RPLP2/RPL5/RPS4X/RPL15/RPS23/RPL12/RPL36/RPL23/RPL37/RPL8/RPL14/RPL19/RPL11/RPS8/RPLP0/RPL37A/RPL30/RPL26/RPL18A/RPL39/RPL23A/RPS27/RPL28/RPLP1/FAU/RPL7/RPS24/RPL21/RPS28/UBA52/RPL18/RPS3A/RPL10A/RPS12/RPS2/RSL24D1/RPL10/RPS13/RPL41/RPS19
KEGG_NEUROACTIVE_LIGAND_RECEPTOR_INTERACTION	KEGG_NEUROACTIVE_LIGAND_RECEPTOR_INTERACTION	227	0.461733466910891	1.83063103736559	2.3367775259292e-09	2.14983532385486e-07	1.85712319165952e-07	5326	tags=51%, list=33%, signal=35%	ADORA1/GABRP/ADRA1B/MTNR1A/GRIN3B/ADRA1D/AGTR1/ADRB1/GRIN3A/MCHR2/GABRG2/CHRNA2/GALR1/CHRNB4/GPR83/PTH2R/GABRA4/GRID2/GRIK1/BDKRB1/GHRHR/NMUR2/F2RL3/TACR3/CHRNA1/TAAR8/GABRA2/GPR156/HTR1B/PTGER3/GLP2R/GHSR/GRIA4/GABRR1/THRB/CHRNA7/DRD1/P2RY14/CTSG/HCRTR2/OPRK1/HTR1E/MC2R/NMUR1/HTR4/CCKBR/DRD2/GABRB1/GABRA6/SSTR1/SSTR5/GABRA5/HTR2B/GZMA/PRSS3/GRIA2/HTR2C/NMBR/CHRNE/OPRD1/TACR1/CALCRL/S1PR4/CHRM5/G…
KEGG_APOPTOSIS	KEGG_APOPTOSIS	84	-0.403783	-2.04716	2.95043763712374e-06	0.000180960175076923	0.000156321432703749	3201	tags=38%, list=20%, signal=31%	PRKX/CSF2RB/TNFRSF10C/PRKAR1B/PIK3CD/ATM/MYD88/AIFM1/PPP3R1/CYCS/CFLAR/BAD/IRAK2/IL3RA/BCL2/CHUK/AKT2/TP53/PIK3R5/APAF1/TNFRSF10D/CASP9/TNFRSF10B/CASP6/IKBKB/IL1R1/IRAK1/TRADD/BAX/XIAP/TRAF2/EXOG
KEGG_SPLICEOSOME	KEGG_SPLICEOSOME	125	-0.330376	-1.75008	1.75022972827506e-05	0.000805105675006529	0.000695486023604038	2685	tags=37%, list=17%, signal=31%	CDC40/CCDC12/SRSF8/SART1/LSM4/THOC1/PCBP1/HNRNPC/HSPA1L/PPIE/SNRPE/SNRPA/HNRNPA3/HNRNPA1L2/THOC3/SNRPD1/SNRPD3/HNRNPA1/SNRPF/PRPF18/TCERG1/SRSF1/DDX46/PRPF38A/PRPF40A/BUD31/EIF4A3/PRPF4/SNRPB/SNU13/MAGOHB/USP39/TRA2A/TXNL4A/RBM22/SNRPD2/LSM8/LSM7/RBM8A/SF3A3/CDC5L/SRSF7/SRSF9/SNRPC/SNRNP27/DDX42
KEGG_DRUG_METABOLISM_CYTOCHROME_P450	KEGG_DRUG_METABOLISM_CYTOCHROME_P450	54	0.527797544398098	1.83762897619673	0.000148677095425936	0.00547131711167445	0.00472636661248765	4725	tags=56%, list=29%, signal=39%	UGT2B10/GSTA2/ALDH3B2/CYP2E1/CYP3A5/CYP2B6/GSTA1/UGT1A9/ADH6/MGST2/GSTM3/ADH1C/UGT1A4/CYP3A4/CYP2A6/CYP2C9/CYP2C8/UGT1A3/ADH4/CYP2A13/ADH5/UGT1A5/FMO5/UGT1A1/UGT2B7/ALDH3A1/MAOA/UGT2A3/CYP1A2/FMO1
KEGG_STEROID_HORMONE_BIOSYNTHESIS	KEGG_STEROID_HORMONE_BIOSYNTHESIS	42	0.5597800417638	1.88703474132486	0.000335864155400533	0.00881536347981799	0.0076151023195224	4276	tags=57%, list=27%, signal=42%	UGT2B10/CYP19A1/CYP3A5/UGT1A9/HSD3B1/UGT1A4/CYP3A4/SULT2B1/HSD3B2/CYP1A1/CYP11A1/CYP17A1/HSD17B3/UGT1A3/HSD11B2/CYP7B1/COMT/UGT1A5/HSD11B1/UGT1A1/UGT2B7/CYP11B1/CYP7A1/UGT2A3
KEGG_RETINOL_METABOLISM	KEGG_RETINOL_METABOLISM	51	0.536373033432196	1.84816121486774	0.000318064364251982	0.00881536347981799	0.0076151023195224	3676	tags=53%, list=23%, signal=41%	UGT2B10/RDH16/CYP3A5/CYP26C1/CYP2B6/UGT1A9/ADH6/AWAT2/ADH1C/UGT1A4/CYP3A4/CYP2A6/CYP1A1/CYP2C9/CYP2C8/LRAT/RDH12/UGT1A3/ADH4/CYP2A13/ADH5/CYP26B1/UGT1A5/UGT1A1/DHRS9/UGT2B7/RDH5
KEGG_RIG_I_LIKE_RECEPTOR_SIGNALING_PATHWAY	KEGG_RIG_I_LIKE_RECEPTOR_SIGNALING_PATHWAY	52	-0.405941	-1.83445	0.000383276673035565	0.00881536347981799	0.0076151023195224	702	tags=23%, list=4%, signal=22%	CHUK/AZI2/IKBKE/TANK/MAPK11/PIN1/TBK1/IKBKB/ATG12/TRADD/ATG5/TRAF2
KEGG_METABOLISM_OF_XENOBIOTICS_BY_CYTOCHROME_P450	KEGG_METABOLISM_OF_XENOBIOTICS_BY_CYTOCHROME_P450	52	0.521121586038323	1.80387312168221	0.000585969316681518	0.0119798171410444	0.0103486978735566	3661	tags=46%, list=23%, signal=36%	UGT2B10/GSTA2/ALDH3B2/CYP2E1/CYP3A5/CYP2B6/GSTA1/UGT1A9/ADH6/MGST2/GSTM3/ADH1C/UGT1A4/CYP3A4/DHDH/CYP1A1/CYP2C9/CYP2C8/UGT1A3/ADH4/ADH5/UGT1A5/UGT1A1/UGT2B7
KEGG_CALCIUM_SIGNALING_PATHWAY	KEGG_CALCIUM_SIGNALING_PATHWAY	172	0.385039237317167	1.49616247187797	0.00130812187682861	0.0240694425336464	0.0207922529895916	5326	tags=42%, list=33%, signal=28%	PLCG2/ADRA1B/CALML3/BST1/ADRA1D/AGTR1/ADRB1/GNA11/BDKRB1/ERBB3/TACR3/PTGER3/PLCE1/CHRNA7/DRD1/ITPR2/HTR4/CCKBR/ERBB2/HTR2B/CHP2/HTR2C/PDE1C/EGFR/SLC25A5/TACR1/CHRM5/CACNA1I/NTSR1/CACNA1H/ITPKA/PHKA2/PLCZ1/ADRA1A/VDAC1/TBXA2R/PDE1B/CAMK2A/ADCY4/PTGFR/TNNC2/CAMK2B/CACNA1D/PRKCG/CD38/GRPR/CACNA1A/CAMK4/ADCY3/LHCGR/NOS2/ADCY8/PTGER1/ADCY9/PDE1A/CACNA1B/ADORA2A/ITPR1/PHKG2/GRIN2D/NOS3/GRIN1/SLC8A1/SPH…
KEGG_MATURITY_ONSET_DIABETES_OF_THE_YOUNG	KEGG_MATURITY_ONSET_DIABETES_OF_THE_YOUNG	19	0.616400796605906	1.74353600022884	0.00279197231451015	0.0467020823518062	0.0403433320087113	1659	tags=42%, list=10%, signal=38%	NEUROD1/HNF1A/FOXA3/MAFA/PAX4/SLC2A2/FOXA2/PKLR
KEGG_PENTOSE_AND_GLUCURONATE_INTERCONVERSIONS	KEGG_PENTOSE_AND_GLUCURONATE_INTERCONVERSIONS	18	0.624720972750222	1.74538664761849	0.00398357426902104	0.0488651776999915	0.0422119097980476	4276	tags=67%, list=27%, signal=49%	UGT2B10/GUSB/UGT1A9/UGT1A4/DHDH/CRYL1/UGDH/UGT1A3/UGT1A5/UGT1A1/UGT2B7/UGT2A3
KEGG_SNARE_INTERACTIONS_IN_VESICULAR_TRANSPORT	KEGG_SNARE_INTERACTIONS_IN_VESICULAR_TRANSPORT	37	-0.401455	-1.69325	0.00394114064918449	0.0488651776999915	0.0422119097980476	3208	tags=41%, list=20%, signal=33%	STX4/VAMP4/VTI1B/BET1L/STX16/GOSR1/GOSR2/STX1A/SNAP23/STX5/VAMP1/USE1/STX2/STX8/STX18
KEGG_STARCH_AND_SUCROSE_METABOLISM	KEGG_STARCH_AND_SUCROSE_METABOLISM	36	0.518245815086162	1.67924501035643	0.00350695132349053	0.0488651776999915	0.0422119097980476	4467	tags=56%, list=28%, signal=40%	UGT2B10/TREH/PGM2/GUSB/GYS2/UGT1A9/GPI/UGT1A4/MGAM/UGDH/UGT1A3/GCK/GAA/UGT1A5/ENPP1/UGT1A1/UGT2B7/UGT2A3/HK2/PYGM
KEGG_ARACHIDONIC_ACID_METABOLISM	KEGG_ARACHIDONIC_ACID_METABOLISM	49	0.47698009479579	1.62642175597695	0.00355218037089097	0.0488651776999915	0.0422119097980476	4865	tags=45%, list=30%, signal=31%	PLA2G12B/CYP2E1/CYP4F2/CYP2B6/GGT6/PTGS2/TBXAS1/CYP2C9/CYP2C8/ALOX12B/GPX2/PLA2G3/HPGDS/ALOX15B/CYP4F3/PLA2G4A/PLA2G5/CYP2U1/CYP4A22/CBR1/AKR1C3/CYP2J2
GSEA:Gene set enrichment analysis. AKI:Acute kidney injury.

## Sheet: Table S7
Table S7. GSEA of PLEKHA4 in AKI datasets
ID	Description	setSize	enrichmentScore	NES	pvalue	p.adjust	qvalue	rank	leading_edge	core_enrichment
KEGG_OXIDATIVE_PHOSPHORYLATION	KEGG_OXIDATIVE_PHOSPHORYLATION	97	-0.605904	-2.87462	1e-10	4.6e-09	3.02631578947368e-09	4359	tags=75%, list=27%, signal=55%	NDUFB10/NDUFA7/COX4I2/UQCRQ/UQCRHL/COX6C/COX15/NDUFA4/ATP6V1B1/COX10/NDUFB4/NDUFV2/NDUFA8/NDUFS2/UQCR11/ATP6V0A1/LHPP/PPA2/NDUFB5/ATP6V1G1/SDHC/NDUFC1/COX4I1/NDUFS6/ATP6V1H/UQCRC1/NDUFA1/COX8A/NDUFB3/NDUFA11/ATP6V0A4/COX5A/NDUFB6/NDUFS3/NDUFB8/ATP6V1F/NDUFB2/NDUFV3/PPA1/NDUFS4/NDUFS8/COX11/NDUFB1/ATP6V0C/NDUFS7/ATP6V1A/ATP6V1E1/UQCRFS1/NDUFA5/COX7B/COX7A2L/NDUFS5/UQCR10/NDUFA9/SDHD/ATP6AP1/COX6A1…
KEGG_VALINE_LEUCINE_AND_ISOLEUCINE_DEGRADATION	KEGG_VALINE_LEUCINE_AND_ISOLEUCINE_DEGRADATION	42	-0.672811	-2.73515	1e-10	4.6e-09	3.02631578947368e-09	3508	tags=76%, list=22%, signal=60%	IVD/ALDH1B1/MCEE/HMGCL/HSD17B10/HMGCS1/BCKDHA/ECHS1/ALDH9A1/AUH/EHHADH/ACAA2/ALDH7A1/DLD/ALDH6A1/ACADSB/MCCC1/ACAT2/HADHB/HADH/ACAT1/ACAA1/MCCC2/OXCT1/HADHA/ALDH3A2/ALDH2/ACAD8/HIBADH/HIBCH/PCCA/ACADM
KEGG_NEUROACTIVE_LIGAND_RECEPTOR_INTERACTION	KEGG_NEUROACTIVE_LIGAND_RECEPTOR_INTERACTION	227	0.438910744518804	2.58052992404822	1e-10	4.6e-09	3.02631578947368e-09	4439	tags=52%, list=28%, signal=38%	GRIK3/GABRA3/GRIN1/GRM4/GABRA1/GRIK4/GRIN2D/GRID1/GRIN2A/GABBR2/GABBR1/GRIN2B/OPRM1/GRIA1/SSTR3/GRIN2C/CRHR2/HTR5A/GRM6/GRM1/GRIA4/PTGIR/ADCYAP1R1/GALR2/CHRNA9/GABRA4/F2/OXTR/HTR7/OPRD1/ADRA2C/PRSS2/VIPR1/GIPR/PRSS3/OPRK1/LEP/GABRA5/GABRG2/SSTR5/CCKAR/TACR2/PTH2R/GLP1R/ADRA1D/NTSR1/HTR1D/GRIA3/ADORA2A/GRM7/KISS1R/GRM8/GHSR/CHRNA1/DRD5/MC1R/P2RX3/PRLHR/P2RY2/GRM5/TACR3/GPR83/HTR1A/NPFFR2/TRPV1/HTR…
KEGG_PARKINSONS_DISEASE	KEGG_PARKINSONS_DISEASE	96	-0.543834	-2.57485	1e-10	4.6e-09	3.02631578947368e-09	4508	tags=68%, list=28%, signal=49%	UBE2J2/SLC25A4/NDUFB10/NDUFA7/COX4I2/UQCRQ/UQCRHL/COX6C/NDUFA4/NDUFB4/NDUFV2/NDUFA8/NDUFS2/UQCR11/VDAC2/UBE2G1/UBE2G2/NDUFB5/SDHC/NDUFC1/COX4I1/PARK7/NDUFS6/UBE2J1/UQCRC1/NDUFA1/COX8A/NDUFB3/COX5A/PINK1/NDUFB6/PPID/NDUFS3/NDUFB8/NDUFB2/NDUFV3/NDUFS4/NDUFS8/VDAC3/NDUFB1/NDUFS7/UQCRFS1/NDUFA5/COX7B/COX7A2L/NDUFS5/UQCR10/NDUFA9/SDHD/COX6A1/COX6B1/NDUFAB1/NDUFS1/COX7A2/NDUFB9/UBA1/SDHB/SLC25A5/LRRK2/…
KEGG_CITRATE_CYCLE_TCA_CYCLE	KEGG_CITRATE_CYCLE_TCA_CYCLE	30	-0.722062	-2.68081	1.10227112140918e-09	4.05635772678577e-08	2.66865639920116e-08	3284	tags=80%, list=20%, signal=64%	IDH3G/DLAT/SDHC/IDH3A/MDH2/FH/OGDHL/PDHB/SUCLA2/ACO1/DLST/MDH1/DLD/OGDH/SUCLG1/SDHD/CS/IDH2/IDH1/SUCLG2/SDHB/SDHA/ACO2/PDHA1
KEGG_HUNTINGTONS_DISEASE	KEGG_HUNTINGTONS_DISEASE	154	-0.423048	-2.17121	1.63226767646819e-08	5.00562087450244e-07	3.29317162796213e-07	4419	tags=52%, list=28%, signal=38%	SLC25A4/POLR2G/NDUFB10/NDUFA7/COX4I2/UQCRQ/UQCRHL/SIN3A/COX6C/NDUFA4/NDUFB4/NDUFV2/POLR2I/NDUFA8/NDUFS2/UQCR11/VDAC2/DCTN4/CREB3L2/NDUFB5/SP1/SDHC/NDUFC1/COX4I1/NDUFS6/AP2B1/POLR2L/POLR2K/DCTN2/UQCRC1/CLTA/POLR2B/NDUFA1/COX8A/NDUFB3/COX5A/NDUFB6/PPID/CLTC/NDUFS3/NDUFB8/POLR2C/NDUFB2/NDUFV3/NDUFS4/GPX1/NDUFS8/AP2M1/VDAC3/NDUFB1/SOD1/NDUFS7/TBP/UQCRFS1/POLR2A/NDUFA5/COX7B/DNAL4/COX7A2L/NDUFS5/UQCR1…
KEGG_CALCIUM_SIGNALING_PATHWAY	KEGG_CALCIUM_SIGNALING_PATHWAY	172	0.373940796648481	2.09679123859672	2.96841235988923e-08	7.80268391742312e-07	5.13334468251521e-07	2521	tags=34%, list=16%, signal=29%	PRKCB/RYR2/PLCB3/PLCB2/CACNA1B/RYR1/GRIN1/CACNA1G/PLCD3/ATP2B3/CACNA1F/GRIN2D/SLC8A2/CACNA1A/CACNA1S/GNA11/GRIN2A/ATP2A1/RYR3/NOS3/SLC8A3/CACNA1I/NOS1/GRIN2C/MYLK2/MYLK3/PLCD1/PRKCG/HTR5A/ADCY7/ADCY2/GRM1/CACNA1E/ITPKA/SPHK1/OXTR/CACNA1H/PHKG1/HTR7/ATP2B2/CACNA1D/CCKAR/ADCY1/CACNA1C/TACR2/ADRA1D/CHP2/NTSR1/ADORA2A/PDE1B/DRD5/P2RX3/PPP3R2/GRM5/TACR3/GNAL/PDE1C/HTR6
KEGG_N_GLYCAN_BIOSYNTHESIS	KEGG_N_GLYCAN_BIOSYNTHESIS	46	-0.588967	-2.42274	1.09095992154899e-07	2.4811323207935e-06	1.63232389525888e-06	4476	tags=67%, list=28%, signal=49%	MGAT4B/ALG3/MAN1A2/MAN1C1/ALG6/ALG9/DPM2/DDOST/B4GALT1/MGAT5/ALG12/MOGS/RPN1/MAN2A1/ST6GAL1/MGAT2/DPM3/DOLPP1/STT3A/STT3B/ALG11/ALG5/GANAB/ALG10/MAN1A1/ALG14/RPN2/TUSC3/MGAT4A/DAD1/DPM1
KEGG_UBIQUITIN_MEDIATED_PROTEOLYSIS	KEGG_UBIQUITIN_MEDIATED_PROTEOLYSIS	129	-0.42523	-2.11664	1.21359733082291e-07	2.4811323207935e-06	1.63232389525888e-06	4625	tags=48%, list=29%, signal=34%	UBOX5/KEAP1/RBX1/UBA2/UBE2J2/RCHY1/FBXW11/HERC1/UBE2Z/UBA6/CDC23/UBE3A/ANAPC10/DDB1/UBE2G1/UBE2G2/UBE2F/TRIM37/NEDD4L/FBXO4/UBE3C/UBE2J1/UBE2A/CBLB/CUL4A/RNF7/SKP1/UBE2B/UBE2E2/ERCC8/CUL3/MAP3K1/UBE2N/ANAPC11/UBE2E1/TRIM32/UBE2W/UBE2H/WWP1/FANCL/ANAPC13/TRIP12/HERC3/KLHL13/CUL1/CUL2/UBE2E3/KLHL9/HERC4/ANAPC5/PIAS1/UBE3B/CUL4B/UBA1/HUWE1/BIRC6/BIRC2/UBE4A/ANAPC4/CUL5/CDC16/ITCH
KEGG_RNA_DEGRADATION	KEGG_RNA_DEGRADATION	51	-0.561744	-2.38326	1.94415034613644e-07	3.57723663689106e-06	2.35344515584938e-06	3442	tags=55%, list=21%, signal=43%	PATL1/EXOSC4/DCPS/CNOT7/EXOSC9/ZCCHC7/XRN1/EXOSC10/MPHOSPH6/DCP1A/CNOT4/LSM6/EXOSC8/XRN2/HSPA9/CNOT10/DCP2/ENO1/EXOSC3/LSM4/LSM1/PAPOLG/C1D/EXOSC7/LSM3/CNOT2/CNOT1/PAPOLA
KEGG_PROPANOATE_METABOLISM	KEGG_PROPANOATE_METABOLISM	29	-0.664778	-2.44731	2.73887053090187e-07	4.58138343350859e-06	3.01406804836091e-06	2488	tags=72%, list=16%, signal=61%	ALDH1B1/MCEE/ACSS1/ECHS1/LDHA/ALDH9A1/SUCLA2/EHHADH/LDHB/ALDH7A1/SUCLG1/ALDH6A1/ACAT2/SUCLG2/ACAT1/HADHA/ALDH3A2/ALDH2/HIBCH/PCCA/ACADM
KEGG_LYSOSOME	KEGG_LYSOSOME	120	-0.425812	-2.09865	5.34748211528445e-07	8.19947257676948e-06	5.39438985313782e-06	4038	tags=47%, list=25%, signal=35%	GNPTAB/AP1B1/NAGA/AP1S1/LGMN/IDS/SLC17A5/AP1M1/CTSA/AP3M2/GLB1/GALC/ATP6V0A1/M6PR/HEXB/ATP6V1H/SUMF1/MFSD8/PLA2G15/LAMP2/IGF2R/CLTA/HGSNAT/AP3B1/NPC2/CTSF/ATP6V0A4/NAGLU/CLTC/AP3S1/SCARB2/SLC11A2/CTSC/LIPA/CTSD/CLN5/ATP6V0C/FUCA1/LAMP1/MANBA/ACP2/LAPTM4A/ATP6AP1/AP1G1/CTSH/ASAH1/ATP6V0D2/LAPTM4B/GNS/PSAP/HEXA/GLA/AP3S2/CD164/SMPD1/SORT1
KEGG_FATTY_ACID_METABOLISM	KEGG_FATTY_ACID_METABOLISM	40	-0.587698	-2.36132	9.6021971503366e-07	1.35908021204764e-05	8.94131718452396e-06	3939	tags=65%, list=25%, signal=49%	ADH6/ACOX3/ACADVL/ALDH1B1/ACADL/ECHS1/ACSL3/ALDH9A1/EHHADH/ACAA2/CPT2/ALDH7A1/ACADSB/ACAT2/HADHB/HADH/ACSL4/ADH5/ACAT1/ACAA1/ECI2/HADHA/ALDH3A2/ALDH2/ACSL1/ACADM
KEGG_PEROXISOME	KEGG_PEROXISOME	78	-0.483404	-2.23818	1.16219941968467e-06	1.52746209444271e-05	1.00490927265968e-05	5325	tags=60%, list=33%, signal=40%	PECR/CRAT/PXMP2/GSTK1/HAO2/NUDT19/ABCD4/ACOT8/GNPAT/PHYH/PEX11G/MPV17/PRDX1/PEX1/MLYCD/SLC27A2/NUDT12/ACOX2/ACOX3/FAR1/SLC25A17/HACL1/PEX12/HMGCL/PEX13/AGPS/PEX7/PRDX5/ACSL3/EHHADH/SOD1/PEX3/ECH1/PEX2/AMACR/IDH2/IDH1/ACSL4/CROT/ACAA1/ECI2/CAT/SCP2/ABCD3/HSD17B4/ACSL1/EPHX2
KEGG_PYRUVATE_METABOLISM	KEGG_PYRUVATE_METABOLISM	38	-0.588997	-2.32772	1.37024643453029e-06	1.68083562635716e-05	1.10581291207708e-05	3419	tags=55%, list=21%, signal=44%	ALDH1B1/AKR1B1/DLAT/GRHPR/HAGH/MDH2/ACSS1/PKM/LDHA/ALDH9A1/PDHB/ACYP1/LDHB/ALDH7A1/MDH1/DLD/ACAT2/ACAT1/ALDH3A2/ALDH2/PDHA1
KEGG_PROTEASOME	KEGG_PROTEASOME	40	-0.579434	-2.32811	1.92992283167429e-06	2.21941125642543e-05	1.46013898449041e-05	3831	tags=60%, list=24%, signal=46%	PSMC4/PSMA6/PSMD4/PSMA5/PSMB7/PSME2/PSMD14/PSMA4/PSMA3/PSMA7/PSME4/PSMD11/PSMA2/PSMD3/PSMB4/PSMC1/PSMD12/PSMC6/PSMD6/PSMD8/PSMD2/PSMB1/PSMB6/PSMB5
KEGG_ALZHEIMERS_DISEASE	KEGG_ALZHEIMERS_DISEASE	142	-0.379233	-1.92066	3.39262293476494e-06	3.67201541174558e-05	2.41579961299051e-05	4359	tags=50%, list=27%, signal=37%	NDUFB10/NDUFA7/COX4I2/UQCRQ/UQCRHL/COX6C/NDUFA4/GSK3B/NDUFB4/ADAM17/NDUFV2/NDUFA8/NDUFS2/UQCR11/NDUFB5/CHP1/SDHC/NDUFC1/COX4I1/NDUFS6/HSD17B10/MAPK3/PPP3R1/CALM1/NCSTN/UQCRC1/APH1A/NDUFA1/COX8A/NDUFB3/NAE1/COX5A/MAPK1/NDUFB6/NDUFS3/NDUFB8/ADAM10/NDUFB2/NDUFV3/NDUFS4/NDUFS8/APP/NDUFB1/PSENEN/NDUFS7/UQCRFS1/TNFRSF1A/NDUFA5/COX7B/COX7A2L/CAPN2/NDUFS5/UQCR10/NDUFA9/SDHD/COX6A1/COX6B1/NDUFAB1/NDUFS1/F…
KEGG_BUTANOATE_METABOLISM	KEGG_BUTANOATE_METABOLISM	33	-0.600653	-2.30175	4.73395121058853e-06	4.83915012637938e-05	3.1836513989338e-05	4581	tags=64%, list=29%, signal=46%	HMGCS2/ACSM3/ALDH5A1/ACSM5/ALDH1B1/HMGCL/HMGCS1/ECHS1/ALDH9A1/PDHB/EHHADH/ALDH7A1/ACAT2/HADH/ACAT1/OXCT1/HADHA/ALDH3A2/ALDH2/BDH2/PDHA1
KEGG_LYSINE_DEGRADATION	KEGG_LYSINE_DEGRADATION	39	-0.557633	-2.23689	8.22430788989993e-06	7.96459290390309e-05	5.23986375256782e-05	2893	tags=62%, list=18%, signal=51%	BBOX1/SETD2/PLOD2/ECHS1/SETDB2/SETMAR/NSD1/SUV39H2/OGDHL/ALDH9A1/AASDHPPT/EHHADH/ALDH7A1/ASH1L/DLST/TMLHE/AASDH/OGDH/ACAT2/HADH/ACAT1/HADHA/ALDH3A2/ALDH2
KEGG_ASCORBATE_AND_ALDARATE_METABOLISM	KEGG_ASCORBATE_AND_ALDARATE_METABOLISM	16	-0.703116	-2.20102	2.93096682163015e-05	0.000256808521514261	0.000168952974680435	3419	tags=75%, list=21%, signal=59%	ALDH1B1/UGT1A9/UGT1A5/UGT1A4/ALDH9A1/UGT2B7/ALDH7A1/UGT1A1/UGT1A6/UGT1A3/ALDH3A2/ALDH2
KEGG_GLUTATHIONE_METABOLISM	KEGG_GLUTATHIONE_METABOLISM	43	-0.515693	-2.1131	2.79531676662876e-05	0.000256808521514261	0.000168952974680435	5381	tags=60%, list=34%, signal=40%	GSTA1/GSTK1/GGT1/GSS/SRM/GSTM3/GPX3/GGT6/GSTO2/RRM1/GSR/GSTO1/TXNDC12/SMS/GSTA4/GPX7/MGST1/GSTP1/GPX1/LAP3/IDH2/IDH1/GGCT/RRM2B/MGST3/GSTM2
KEGG_DILATED_CARDIOMYOPATHY	KEGG_DILATED_CARDIOMYOPATHY	90	0.378438671094815	1.92784122198247	3.22302504997302e-05	0.000269562095088652	0.000177343483610955	2264	tags=32%, list=14%, signal=28%	TNNT2/RYR2/MYBPC3/TGFB3/ADCY6/CACNA1F/CACNG8/TGFB1/TPM2/CACNA1S/TTN/MYH7/MYH6/CACNA2D4/ITGA2B/ADCY7/ADCY2/ADCY5/CACNG2/DES/MYL2/CACNA1D/CACNG3/ADCY1/CACNA1C/TNNI3/ITGA10/CACNB3/CACNA2D2
KEGG_BETA_ALANINE_METABOLISM	KEGG_BETA_ALANINE_METABOLISM	22	-0.639217	-2.21813	7.96612286692712e-05	0.00063728982935417	0.000419269624575112	4914	tags=73%, list=31%, signal=51%	SRM/UPB1/MLYCD/ALDH1B1/SMS/DPYS/DPYD/ECHS1/ALDH9A1/EHHADH/ALDH7A1/HADHA/ALDH3A2/ALDH2/HIBCH/ACADM
KEGG_SPLICEOSOME	KEGG_SPLICEOSOME	125	-0.350748	-1.73751	0.000324456529176062	0.00248750005701647	0.00163651319540557	3909	tags=38%, list=24%, signal=29%	PRPF6/THOC3/SNRPB/THOC1/NCBP2/PCBP1/PLRG1/TRA2A/SNRPE/MAGOHB/EIF4A3/CRNKL1/SNRNP40/SNRPB2/HSPA8/HSPA2/SF3B6/SNRPA1/LSM6/HNRNPK/TRA2B/WBP11/SRSF8/PPIH/RBMX/SRSF3/DHX15/SNU13/SRSF1/PRPF40A/LSM4/SNRNP200/DDX5/SNRPG/SMNDC1/PQBP1/BCAS2/SRSF7/LSM3/CDC40/SRSF5/PRPF18/SF3B1/SNRPA/SF3B5/SRSF2/SRSF6
KEGG_PROTEIN_EXPORT	KEGG_PROTEIN_EXPORT	22	-0.59174	-2.05338	0.000677035873919563	0.00498298403204799	0.00327827896845262	5640	tags=82%, list=35%, signal=53%	SEC61A2/SEC63/IMMP2L/SEC61G/HSPA5/SEC11C/SRP14/SRP72/SRP54/SPCS2/SEC11A/SPCS1/SEC61B/SRP9/IMMP1L/SPCS3/SEC61A1/OXA1L
KEGG_TRYPTOPHAN_METABOLISM	KEGG_TRYPTOPHAN_METABOLISM	36	-0.49309	-1.92166	0.000718010730486578	0.00505639469276524	0.0033265754557666	4360	tags=64%, list=27%, signal=47%	TPH1/MAOB/CYP1B1/ACMSD/KMO/AFMID/ALDH1B1/WARS2/ECHS1/HAAO/OGDHL/ALDH9A1/EHHADH/ALDH7A1/OGDH/MAOA/ACAT2/HADH/ACAT1/CAT/HADHA/ALDH3A2/ALDH2
KEGG_ARGININE_AND_PROLINE_METABOLISM	KEGG_ARGININE_AND_PROLINE_METABOLISM	51	-0.434301	-1.84257	0.000741970960351421	0.00505639469276524	0.0033265754557666	5675	tags=59%, list=35%, signal=38%	ASL/SAT2/ACY1/AMD1/SRM/MAOB/ALDH4A1/P4HA2/CKMT1A/PYCR2/ALDH1B1/SMS/ARG2/OAT/GATM/SAT1/ALDH9A1/LAP3/ALDH7A1/CKB/MAOA/GLS/GLUD2/GLUD1/ALDH3A2/ALDH2/GOT2/P4HA1/PRODH/GOT1
KEGG_ADHERENS_JUNCTION	KEGG_ADHERENS_JUNCTION	68	-0.403636	-1.81036	0.000832814562290232	0.00547278140933581	0.00360051408508935	4348	tags=47%, list=27%, signal=34%	ACTG1/FER/SMAD4/ACTB/MET/INSR/YES1/PARD3/ACTN4/ACP1/MAPK3/WASL/CTNNB1/RHOA/ERBB2/CSNK2A2/MAPK1/WASF2/PTPN1/PTPRM/TGFBR2/IQGAP1/TGFBR1/LMO7/CSNK2A1/CDH1/MAP3K7/RAC1/VCL/PTPRB/CTNNA1/EP300
KEGG_SELENOAMINO_ACID_METABOLISM	KEGG_SELENOAMINO_ACID_METABOLISM	23	-0.566314	-1.98762	0.00091832499265172	0.00582661374647988	0.00383329851742097	4330	tags=65%, list=27%, signal=48%	GGT6/LCMT2/MARS2/CTH/METTL2B/AHCY/SEPHS1/MAT2B/AHCYL1/SEPHS2/PAPSS1/AHCYL2/TRMT11/CBS/MAT2A
KEGG_HYPERTROPHIC_CARDIOMYOPATHY_HCM	KEGG_HYPERTROPHIC_CARDIOMYOPATHY_HCM	82	0.336391035927915	1.67286185047625	0.00126489277385828	0.00775800901299748	0.00510395329802466	2786	tags=33%, list=17%, signal=27%	TNNT2/RYR2/MYBPC3/TGFB3/CACNA1F/CACNG8/TGFB1/TPM2/CACNA1S/TTN/MYH7/MYH6/CACNA2D4/ITGA2B/CACNG2/DES/MYL2/CACNA1D/CACNG3/CACNA1C/TNNI3/ITGA10/CACNB3/CACNA2D2/TPM3/PRKAG3/ITGB4
KEGG_MATURITY_ONSET_DIABETES_OF_THE_YOUNG	KEGG_MATURITY_ONSET_DIABETES_OF_THE_YOUNG	19	0.571385668230697	1.96939144826511	0.0014445952784643	0.00857437197540101	0.00564103419434277	3899	tags=58%, list=24%, signal=44%	PAX4/MNX1/PAX6/GCK/HNF1A/MAFA/PDX1/FOXA2/NEUROD1/ONECUT1/PKLR
KEGG_GLYCOSYLPHOSPHATIDYLINOSITOL_GPI_ANCHOR_BIOSYNTHESIS	KEGG_GLYCOSYLPHOSPHATIDYLINOSITOL_GPI_ANCHOR_BIOSYNTHESIS	23	-0.547206	-1.92055	0.00175419847356297	0.0100386477783229	0.00660437353837031	4056	tags=70%, list=25%, signal=52%	PIGU/PIGZ/PIGS/PIGQ/DPM2/PGAP1/PIGT/PIGA/PIGK/PIGL/PIGO/PIGF/GPAA1/PIGG/PIGB/PIGH
KEGG_ECM_RECEPTOR_INTERACTION	KEGG_ECM_RECEPTOR_INTERACTION	81	0.334809966600074	1.67990251055279	0.00180040965589486	0.0100386477783229	0.00660437353837031	2095	tags=31%, list=13%, signal=27%	COL6A1/COL5A1/COL5A3/COL2A1/TNN/TNR/COL11A1/COL11A2/HMMR/COL6A3/COL6A2/ITGA2B/COL1A1/COL6A6/LAMA3/RELN/SV2C/LAMC2/SV2B/IBSP/LAMB3/COMP/THBS2/SV2A/ITGA10
KEGG_VIBRIO_CHOLERAE_INFECTION	KEGG_VIBRIO_CHOLERAE_INFECTION	52	-0.422761	-1.80183	0.00198689886145717	0.0104454111573748	0.0068719810245887	5290	tags=60%, list=33%, signal=40%	GNAS/ATP6V1D/ATP6V1C2/ATP6V1B2/SEC61G/ATP6V0E2/PRKCA/ACTG1/ACTB/ARF1/ATP6V1B1/ATP6V0A1/KDELR2/ATP6V1G1/KDELR3/ATP6V1H/PRKACB/ATP6V0A4/TJP2/ATP6V1F/ATP6V0C/SEC61B/ATP6V1A/ATP6V1E1/PRKX/ATP6AP1/KDELR1/ATP6V0D2/ATP6V1C1/ATP6V0E1/SEC61A1
KEGG_OLFACTORY_TRANSDUCTION	KEGG_OLFACTORY_TRANSDUCTION	39	0.422001607452644	1.77574347524445	0.00197626964742102	0.0104454111573748	0.0068719810245887	4173	tags=51%, list=26%, signal=38%	CNGB1/GUCY2D/GUCA1B/GUCA1A/CLCA1/CLCA2/CNGA3/PRKG2/OR2M7/GNAL/PDE1C/OR2M5/OR6N1/PRKACG/OR9Q1/OR10A7/CLCA4/CAMK2A/ARRB2/CAMK2B
KEGG_GLYOXYLATE_AND_DICARBOXYLATE_METABOLISM	KEGG_GLYOXYLATE_AND_DICARBOXYLATE_METABOLISM	16	-0.589169	-1.84432	0.00209176096553572	0.0106912227127381	0.00703369915311717	5732	tags=75%, list=36%, signal=48%	MTHFD1L/HYI/MTHFD2L/HAO2/AFMID/MTHFD1/GRHPR/MDH2/ACO1/MDH1/CS/ACO2
KEGG_SPHINGOLIPID_METABOLISM	KEGG_SPHINGOLIPID_METABOLISM	33	-0.46893	-1.79697	0.00379612342855165	0.0188780192122568	0.0124197494817479	3489	tags=45%, list=22%, signal=36%	GAL3ST1/GLB1/GALC/ACER2/SPTLC1/SGPP2/UGT8/DEGS1/SGMS2/SPTLC2/ASAH1/GLA/SGMS1/SMPD1/SGPP1
KEGG_GLYCOLYSIS_GLUCONEOGENESIS	KEGG_GLYCOLYSIS_GLUCONEOGENESIS	54	-0.390028	-1.68392	0.00592911967132114	0.0287094215663971	0.0188877773463139	5303	tags=59%, list=33%, signal=40%	GAPDH/ADH1C/ACSS2/PGM2/PCK1/FBP1/BPGM/ALDOC/ALDOA/AKR1A1/PFKM/ADH6/ALDH1B1/PGM1/DLAT/PGAM1/PGK1/ACSS1/GALM/PKM/LDHA/ALDH9A1/PDHB/TPI1/ENO1/LDHB/ALDH7A1/DLD/ADH5/ALDH3A2/ALDH2/PDHA1
KEGG_SNARE_INTERACTIONS_IN_VESICULAR_TRANSPORT	KEGG_SNARE_INTERACTIONS_IN_VESICULAR_TRANSPORT	37	-0.440359	-1.73668	0.00677262099413659	0.0319528785364393	0.0210216306160785	3808	tags=51%, list=24%, signal=39%	STX8/GOSR1/VAMP2/VAMP4/SNAP23/SNAP29/USE1/STX17/GOSR2/VTI1B/STX12/SEC22B/STX18/STX16/VAMP3/STX3/YKT6/STX7/BET1
KEGG_HEMATOPOIETIC_CELL_LINEAGE	KEGG_HEMATOPOIETIC_CELL_LINEAGE	75	0.313119819336308	1.54074231240313	0.00823587152173838	0.0378850089999965	0.0249243480263135	4452	tags=43%, list=28%, signal=31%	CSF2RA/CD5/DNTT/CD19/MS4A1/ITGAM/ITGA2B/CSF1R/CD22/IL4R/CD4/IL1R2/TPO/IL11/CSF1/FCER2/CR1/CD1A/IL3RA/FLT3LG/CD1D/CSF3R/IL5RA/CSF3/CD8A/CD37/ITGA5/CD8B/IL1B/CD36/CD33/GP5
KEGG_PORPHYRIN_AND_CHLOROPHYLL_METABOLISM	KEGG_PORPHYRIN_AND_CHLOROPHYLL_METABOLISM	30	-0.442874	-1.64427	0.009602644132192	0.0425235828337399	0.0279760413379868	4548	tags=50%, list=28%, signal=36%	EARS2/FECH/BLVRB/COX15/COX10/UGT1A9/UGT1A5/UGT1A4/UROS/UGT2B7/UROD/UGT1A1/UGT1A6/UGT1A3/ALAS1
KEGG_VASOPRESSIN_REGULATED_WATER_REABSORPTION	KEGG_VASOPRESSIN_REGULATED_WATER_REABSORPTION	43	-0.396177	-1.62337	0.00970646999465802	0.0425235828337399	0.0279760413379868	4054	tags=49%, list=25%, signal=37%	RAB5C/AQP4/RAB11A/VAMP2/AVPR2/DYNLL1/DCTN4/CREB3L2/NSF/DYNC2LI1/RAB5B/PRKACB/DCTN2/DCTN6/DYNC1I2/DYNC2H1/AQP2/PRKX/DYNC1LI1/AQP3/DYNC1H1
KEGG_BASAL_CELL_CARCINOMA	KEGG_BASAL_CELL_CARCINOMA	55	0.34510883844498	1.60036280164922	0.0100509675711701	0.0427492924291673	0.0281245344928733	3250	tags=33%, list=20%, signal=26%	PTCH2/GLI1/GLI2/APC2/TCF7/PTCH1/SMO/AXIN1/WNT16/WNT8B/WNT9B/WNT8A/WNT10B/SHH/FZD9/WNT3A/WNT4/WNT3
KEGG_AMYOTROPHIC_LATERAL_SCLEROSIS_ALS	KEGG_AMYOTROPHIC_LATERAL_SCLEROSIS_ALS	53	0.343342321650543	1.57349382672137	0.0102226568852357	0.0427492924291673	0.0281245344928733	1937	tags=32%, list=12%, signal=28%	GRIN1/NEFM/GRIN2D/RAB5A/GRIN2A/GRIN2B/NEFH/GRIA1/DAXX/NOS1/SLC1A2/GRIN2C/CASP9/APAF1/NEFL/MAPK13/CHP2
KEGG_METABOLISM_OF_XENOBIOTICS_BY_CYTOCHROME_P450	KEGG_METABOLISM_OF_XENOBIOTICS_BY_CYTOCHROME_P450	52	-0.380196	-1.62042	0.0106422133652722	0.0435148279824462	0.028628176304241	5381	tags=46%, list=34%, signal=31%	GSTA1/ADH1C/GSTK1/GSTM3/CYP1B1/GSTO2/GSTO1/ADH6/UGT1A9/GSTA4/UGT1A5/MGST1/GSTP1/UGT1A4/AKR1C1/UGT2B7/EPHX1/AKR1C3/UGT1A1/UGT1A6/UGT1A3/ADH5/MGST3/GSTM2
KEGG_PENTOSE_AND_GLUCURONATE_INTERCONVERSIONS	KEGG_PENTOSE_AND_GLUCURONATE_INTERCONVERSIONS	18	-0.514995	-1.69163	0.011618976118391	0.0464759044735639	0.0305762529431342	3395	tags=72%, list=21%, signal=57%	DCXR/UGDH/UGP2/RPE/UGT1A9/AKR1B1/UGT1A5/UGT1A4/UGT2B7/UGT1A1/UGT1A6/UGT1A3/CRYL1
KEGG_ABC_TRANSPORTERS	KEGG_ABC_TRANSPORTERS	44	0.35309045149724	1.5557874894922	0.0135952266955663	0.0490494453330235	0.0322693719296207	4458	tags=48%, list=28%, signal=35%	ABCC8/ABCB5/ABCC10/ABCB9/ABCG4/ABCA7/ABCC12/ABCC11/ABCB10/ABCA13/ABCB6/ABCG2/ABCA12/ABCG5/ABCB11/ABCA3/ABCC6/ABCB8/ABCC1/ABCA2/ABCA4
KEGG_PRIMARY_IMMUNODEFICIENCY	KEGG_PRIMARY_IMMUNODEFICIENCY	34	0.378470250738396	1.55051285007455	0.0129333062118714	0.0490494453330235	0.0322693719296207	4768	tags=41%, list=30%, signal=29%	TNFRSF13B/JAK3/CD19/CD4/AIRE/ZAP70/ADA/AICDA/PTPRC/CD8A/CD8B/RAG2/BTK/TAP2
KEGG_TYPE_II_DIABETES_MELLITUS	KEGG_TYPE_II_DIABETES_MELLITUS	46	0.34428026929068	1.54170332492406	0.0132310037973109	0.0490494453330235	0.0322693719296207	4114	tags=41%, list=26%, signal=31%	CACNA1B/CACNA1G/HK3/CACNA1A/ABCC8/CACNA1E/PIK3CD/CACNA1D/HK2/CACNA1C/GCK/PIK3R5/MAFA/PDX1/PIK3CG/PIK3R2/SLC2A4/PKLR/ADIPOQ
KEGG_HEDGEHOG_SIGNALING_PATHWAY	KEGG_HEDGEHOG_SIGNALING_PATHWAY	56	0.329565274106221	1.53783353753983	0.0127351397358169	0.0490494453330235	0.0322693719296207	3250	tags=32%, list=20%, signal=26%	PTCH2/GLI1/GLI2/BMP8A/PTCH1/ZIC2/SMO/WNT16/CSNK1E/WNT8B/WNT9B/WNT8A/WNT10B/SHH/PRKACG/WNT3A/WNT4/WNT3
KEGG_VASCULAR_SMOOTH_MUSCLE_CONTRACTION	KEGG_VASCULAR_SMOOTH_MUSCLE_CONTRACTION	104	0.271370377080741	1.41339719435319	0.0135240637023556	0.0490494453330235	0.0322693719296207	2027	tags=22%, list=13%, signal=19%	PRKCB/PLCB3/PLCB2/PLA2G4E/ADCY6/CACNA1F/CALD1/CACNA1S/GNA11/MYLK2/MYLK3/PRKCG/ADCY7/ADCY2/PTGIR/ADCY5/KCNMA1/CACNA1D/ADCY1/ARHGEF1/CACNA1C/ADRA1D/ADORA2A
GSEA:Gene set enrichment analysis. AKI:Acute kidney injury.

## Sheet: Table S8
Table S8. GSEA of CLCNKB in CKD datasets
ID	Description	setSize	enrichmentScore	NES	pvalue	p.adjust	qvalue	rank	leading_edge	core_enrichment
KEGG_OXIDATIVE_PHOSPHORYLATION	KEGG_OXIDATIVE_PHOSPHORYLATION	99	0.531584792976772	2.72461022612096	1e-10	6.13333333333333e-09	4.31578947368421e-09	3194	tags=45%, list=20%, signal=37%	SDHA/CYC1/NDUFS2/ATP6V0B/ATP6V1B1/ATP6V1E1/COX10/ATP6V0E2/COX4I1/NDUFS3/NDUFS6/SDHC/SDHB/UQCRC1/NDUFA10/NDUFA11/NDUFB7/ATP6AP1/NDUFAB1/NDUFA9/NDUFV1/ATP6V0E1/NDUFV2/ATP6V0D1/NDUFB6/NDUFB5/COX15/ATP6V1C2/ATP12A/COX7A1/NDUFS8/COX7B/NDUFB10/ATP6V0D2/SDHD/COX6A2/ATP6V1D/NDUFA3/ATP6V0A1/NDUFA1/ATP6V1G3/ATP6V1B2/UQCRFS1/NDUFB1/NDUFA5
KEGG_OLFACTORY_TRANSDUCTION	KEGG_OLFACTORY_TRANSDUCTION	141	-0.531171	-2.50715	1e-10	6.13333333333333e-09	4.31578947368421e-09	3551	tags=53%, list=22%, signal=42%	OR8H1/OR2T5/OR10C1/OR4A15/OR7A10/CNGA4/PRKACG/PDC/OR51D1/OR2H1/OR51G1/OR7D4/OR1F1/OR10G8/OR4X2/OR10H3/OR52B2/OR5V1/CALML5/OR1A2/OR2A25/OR12D3/CLCA1/OR8K3/OR13D1/OR51A7/OR5T2/OR4K17/OR5I1/OR8D2/OR5P2/OR2V2/OR5P3/OR8D1/OR3A1/OR4K1/OR1L4/OR10R2/OR56B1/OR1C1/OR1L3/OR7G3/OR51Q1/OR8G1/OR2S2/OR7D2/OR13C4/OR10J1/OR2M2/OR4C3/OR2C3/OR1Q1/OR5AK2/OR1A1/OR5AP2/OR3A2/OR51B2/OR2T8/OR4D5/OR2W3/OR6A2/GUCY2D/OR12D…
KEGG_CYTOKINE_CYTOKINE_RECEPTOR_INTERACTION	KEGG_CYTOKINE_CYTOKINE_RECEPTOR_INTERACTION	250	-0.416816	-2.11885	1e-10	6.13333333333333e-09	4.31578947368421e-09	5523	tags=54%, list=35%, signal=36%	PDGFB/CCR7/PPBP/CXCL3/IL20RB/CX3CR1/IL1R1/MET/IL7R/CD27/IFNA5/INHBB/IL6/IL18RAP/IL5RA/CCR2/CXCR3/OSM/CXCR2/XCL2/ACVR2A/TSLP/IL1B/IL15/LTB/CXCR6/IL19/CCL28/CCL21/IL21R/VEGFC/PF4V1/IFNA4/ACVR1/TNFRSF10C/FAS/INHBA/TNFRSF18/IL7/CCL14/HGF/CXCL16/CCL25/IFNGR2/IL3RA/CXCL2/TNFRSF17/TNFRSF9/CCL2/CCL11/CCL13/FLT3/IFNAR2/GH1/LIF/KITLG/CD70/CCL1/CCL18/TNFSF12/CCL7/TNFRSF11B/TGFBR1/IL24/CXCR5/IFNA2/TGFBR2/TNF…
KEGG_NEUROACTIVE_LIGAND_RECEPTOR_INTERACTION	KEGG_NEUROACTIVE_LIGAND_RECEPTOR_INTERACTION	269	-0.376841	-1.9261	1.42554734585231e-08	6.55751779092062e-07	4.6142716721009e-07	3085	tags=33%, list=19%, signal=27%	GH1/GALR1/F2RL3/P2RY8/HTR1E/GRM3/AGTR1/NMUR1/P2RX6/ADRB3/PRL/NR3C1/MLNR/SSTR3/HTR1D/HTR4/ADRB1/MCHR2/HTR6/HTR5A/HTR1F/GRID1/MTNR1B/AVPR1B/DRD1/LPAR3/CHRNA2/ADRA1A/CHRNE/GABBR2/CHRNB4/HTR1A/BRS3/ADRA2A/CCKAR/GPR156/P2RY13/CHRNG/GLRA1/CYSLTR1/F2RL2/P2RX3/GRIA1/HTR2A/CHRNA5/CALCRL/FPR2/HRH1/TSHR/GABRA5/GABRR1/NPFFR2/GABRG3/GLRA2/P2RY10/HCRTR2/GRIN2B/GABRP/GABRQ/TACR3/GABRR2/RXFP2/GPR83/GRM7/TAAR6/LH…
KEGG_VALINE_LEUCINE_AND_ISOLEUCINE_DEGRADATION	KEGG_VALINE_LEUCINE_AND_ISOLEUCINE_DEGRADATION	43	0.587247598213668	2.54671625350066	3.24673211000581e-07	1.19479741648214e-05	8.40732735854136e-06	4036	tags=56%, list=25%, signal=42%	HADHA/ACADS/IVD/PCCB/HMGCS2/HMGCL/ACAA1/HSD17B10/BCKDHA/HIBCH/ACAT1/ECHS1/BCAT2/ALDH7A1/EHHADH/ALDH3A2/ALDH1B1/ACADM/HADH/ACADSB/AUH/ALDH6A1/OXCT1/HADHB
KEGG_CITRATE_CYCLE_TCA_CYCLE	KEGG_CITRATE_CYCLE_TCA_CYCLE	30	0.642103247942009	2.58688401090093	1.40801661638694e-06	4.31791762358662e-05	3.03835164588761e-05	3239	tags=70%, list=20%, signal=56%	IDH2/SDHA/IDH3G/SDHC/SDHB/PDHB/FH/MDH2/OGDH/SUCLG1/SUCLG2/CS/ACO2/DLST/OGDHL/SUCLA2/PCK2/SDHD/PC/IDH3B/ACO1
KEGG_PARKINSONS_DISEASE	KEGG_PARKINSONS_DISEASE	97	0.409698677799936	2.09579713307048	2.89048340630091e-06	7.5978420965624e-05	5.34630765375958e-05	3297	tags=42%, list=21%, signal=34%	UBA1/SDHA/HTRA2/CYC1/UBE2L6/NDUFS2/UBA7/SLC25A6/PINK1/COX4I1/SLC25A4/NDUFS3/NDUFS6/SDHC/SDHB/UBE2J2/UQCRC1/NDUFA10/NDUFB7/NDUFAB1/NDUFA9/NDUFV1/NDUFV2/NDUFB6/VDAC3/NDUFB5/UBB/COX7A1/NDUFS8/COX7B/NDUFB10/SDHD/COX6A2/NDUFA3/NDUFA1/UQCRFS1/NDUFB1/NDUFA5/PARK7/CYCS/NDUFA2
KEGG_RIBOSOME	KEGG_RIBOSOME	87	-0.469646	-2.06745	3.44750590169922e-06	7.9292635739082e-05	5.57951613038163e-05	5829	tags=67%, list=37%, signal=43%	RPL28/RPL22/RPL9/RPL17/RPS15/RPL37/UBA52/RPL26/RPL7A/RPS11/RPL7/FAU/RPL36/RPL27/RPS7/RPS28/RPL24/RPS19/RPS21/RPL11/RPS18/RPS10/RPS17/RPS6/RPL39/RPL41/RPS25/RPL34/RPL12/RPS29/RPL23A/RPL32/RPS3A/RPS27A/RPL36A/RPL14/RPL3L/RPL19/RPL35A/RPL10A/RPL31/RPL21/RPS2/RPL6/RPL27A/RPS15A/RPL30/RPL10/RPS20/RPS27/RPL38/RPL23/RPS8/RPS12/RPS13/RPL22L1/RPLP1/RPLP2
KEGG_PEROXISOME	KEGG_PEROXISOME	78	0.435375170435054	2.09934697340451	4.15366553436659e-06	8.49193842581613e-05	5.97544866347474e-05	3285	tags=40%, list=21%, signal=32%	IDH2/PEX16/ECH1/PEX10/GSTK1/PRDX5/PEX11G/MPV17/DHRS4/ACOT8/CRAT/HMGCL/PEX6/PRDX1/PIPOX/PEX5/AGXT/AMACR/HAO2/ACAA1/PMVK/PXMP2/NUDT12/MLYCD/NUDT19/ABCD1/PECR/DAO/EHHADH/PHYH/DECR2
KEGG_LYSOSOME	KEGG_LYSOSOME	118	0.372470704747344	1.97544902789451	9.91133551751626e-06	0.000182368573522299	0.000128325712489947	2962	tags=38%, list=19%, signal=31%	MCOLN1/DNASE2/AP4M1/HEXA/AP1B1/CTSD/PSAP/ATP6V0B/AP1M2/GALNS/SMPD1/AP1M1/LGMN/CLN3/ACP2/GNPTG/AP3B2/ATP6AP1/ARSA/AP1S1/HYAL1/PLA2G15/IDUA/ABCA2/CLTA/ATP6V0D1/NAGLU/SGSH/GNS/ARSG/ABCB9/CLTCL1/NAPSA/MANBA/CTSZ/AP4S1/CLTB/CTNS/ASAH1/CD68/ARSB/ATP6V0D2/NEU1/ATP6V0A1/AP3D1
KEGG_PORPHYRIN_AND_CHLOROPHYLL_METABOLISM	KEGG_PORPHYRIN_AND_CHLOROPHYLL_METABOLISM	33	0.556577322618635	2.28163083961098	1.71976090693169e-05	0.000287669097159483	0.00020242161871062	2841	tags=52%, list=18%, signal=42%	MMAB/ALAS1/BLVRB/COX10/UROS/PPOX/UGT2B4/UROD/ALAD/UGT2B11/COX15/UGT1A8/UGT2B28/HMOX2/UGT2B7/UGT2B10/UGT2B17
KEGG_AMINO_SUGAR_AND_NUCLEOTIDE_SUGAR_METABOLISM	KEGG_AMINO_SUGAR_AND_NUCLEOTIDE_SUGAR_METABOLISM	42	0.520899402068008	2.22891147234647	2.20772535731493e-05	0.000338517888121623	0.000238201946447137	2360	tags=38%, list=15%, signal=33%	GMPPB/HEXA/NAGK/NANS/GMDS/PMM1/GMPPA/RENBP/GCK/GALE/HK1/GALK1/CMAS/PGM1/PMM2/GNPDA1
KEGG_GLUTATHIONE_METABOLISM	KEGG_GLUTATHIONE_METABOLISM	48	0.494607254356219	2.1901800086963	2.84780718932267e-05	0.000403074248334901	0.000283627760556023	2828	tags=48%, list=18%, signal=40%	IDH2/PGD/GSTM4/GSTK1/GSTM2/GSTZ1/SRM/ANPEP/GSTO2/GPX3/GSTO1/GSTA3/GSTM1/GGT1/GSTA2/GSTA5/OPLAH/GSTA1/GSS/TXNDC12/GPX4/GCLC/GGT5
KEGG_GLYCINE_SERINE_AND_THREONINE_METABOLISM	KEGG_GLYCINE_SERINE_AND_THREONINE_METABOLISM	31	0.560046804526364	2.25776655680553	6.02507846080052e-05	0.000791867454848068	0.000557206504269521	3995	tags=58%, list=25%, signal=44%	ALAS1/SDS/PHGDH/SARDH/GCAT/GNMT/PIPOX/AGXT/GLYCTK/AMT/MAOA/CTH/MAOB/DAO/CBS/GAMT/PSAT1/AGXT2
KEGG_BUTANOATE_METABOLISM	KEGG_BUTANOATE_METABOLISM	33	0.528462519851365	2.16637713013253	6.7005092820634e-05	0.000821929138599777	0.000578359748557051	3580	tags=61%, list=22%, signal=47%	HADHA/ACADS/BDH1/HMGCS2/HMGCL/PDHB/AACS/ACSM2A/GAD1/L2HGDH/ACSM3/ACAT1/ECHS1/ALDH7A1/EHHADH/ALDH3A2/ALDH1B1/HADH/ACSM5/BDH2
KEGG_JAK_STAT_SIGNALING_PATHWAY	KEGG_JAK_STAT_SIGNALING_PATHWAY	146	-0.370587	-1.76037	8.29233050991188e-05	0.000953618008639867	0.000671024113631027	5393	tags=51%, list=34%, signal=34%	IL20RB/CSH1/SPRED1/IL7R/SOCS2/IFNA5/IL6/IL5RA/SOCS4/AKT3/SOCS5/OSM/TSLP/IL15/IL19/IL21R/IFNA4/CCND2/IL7/SPRY2/SOS2/IFNGR2/IL3RA/STAT4/IFNAR2/CBL/GH1/LIF/PIM1/IL24/IFNA2/JAK3/PRL/IL11/IFNA6/OSMR/IL2RB/PIAS1/IFNA21/JAK2/EP300/CSF2/SPRY3/IL13RA1/IL22RA2/IFNG/IL2/IL23R/SPRY1/IL4/IL5/IFNGR1/IFNW1/IFNA10/IL22/IL23A/IFNA16/IL20/MYC/IFNB1/IFNE/IL26/IL12A/IL2RA/IL12B/TPO/PIK3CG/SOCS3/IFNK/CNTF/IFNA8/IL3/C…
KEGG_ASCORBATE_AND_ALDARATE_METABOLISM	KEGG_ASCORBATE_AND_ALDARATE_METABOLISM	18	0.641595369580519	2.22995738453205	0.000164675281914247	0.0017823677571895	0.00125418326163792	3697	tags=72%, list=23%, signal=56%	UGT2B4/MIOX/UGT2B11/UGT1A8/UGT2B28/UGT2B7/UGT2B10/UGT2B17/ALDH7A1/ALDH3A2/ALDH1B1/UGDH/UGT2A1
KEGG_PYRIMIDINE_METABOLISM	KEGG_PYRIMIDINE_METABOLISM	92	0.361287087644949	1.82625426797672	0.000176482922054711	0.00180404764767038	0.00126943856214792	1415	tags=22%, list=9%, signal=20%	UCKL1/POLD2/TXNRD2/POLR2E/POLA2/UCK1/CAD/NME4/NT5C/POLR1C/NME6/NT5M/ENTPD6/POLR3C/POLR2C/NUDT2/ENTPD8/POLR3K/CANT1/UPP1
KEGG_HUNTINGTONS_DISEASE	KEGG_HUNTINGTONS_DISEASE	156	0.300260544173519	1.67727	0.000234733385862007	0.0022732075262426	0.00159956822498764	2914	tags=30%, list=18%, signal=25%	SDHA/DNAL4/AP2M1/CYC1/CREB3/DCTN1/NDUFS2/AP2B1/POLR2E/SLC25A6/COX4I1/SLC25A4/NDUFS3/NDUFS6/SDHC/SDHB/UQCRC1/AP2A1/NDUFA10/POLR2C/AP2S1/TGM2/NDUFB7/NDUFAB1/NDUFA9/NDUFV1/CLTA/NDUFV2/NDUFB6/VDAC3/NDUFB5/CLTCL1/GRIN1/DCTN2/COX7A1/NDUFS8/BAX/CLTB/COX7B/PLCB3/NDUFB10/DNAH1/SDHD/POLR2J/COX6A2/NDUFA3/NDUFA1
KEGG_PENTOSE_AND_GLUCURONATE_INTERCONVERSIONS	KEGG_PENTOSE_AND_GLUCURONATE_INTERCONVERSIONS	20	0.628572839246163	2.22998526706437	0.000342031515150767	0.00314668993938706	0.00221420401913391	3697	tags=65%, list=23%, signal=50%	DCXR/UGT2B4/AKR1B1/UGT2B11/UGT1A8/UGT2B28/DHDH/UGT2B7/UGT2B10/UGT2B17/UGDH/CRYL1/UGT2A1
KEGG_PROTEASOME	KEGG_PROTEASOME	42	0.461799347496449	1.9760242754561	0.000457511518528697	0.0038264599731491	0.00269253190330286	3384	tags=48%, list=21%, signal=38%	PSMD13/PSMD2/PSMC5/PSMC3/PSMA7/PSMB8/PSMC4/PSMB9/PSMD8/PSMA4/PSMB5/PSMB3/PSMC2/PSMB6/PSMB7/PSMA3/POMP/PSMC6/PSMA5/PSME1
KEGG_INSULIN_SIGNALING_PATHWAY	KEGG_INSULIN_SIGNALING_PATHWAY	134	0.311369959769311	1.70674961349671	0.000450246698387075	0.0038264599731491	0.00269253190330286	2694	tags=31%, list=17%, signal=26%	MAPK3/TSC2/HRAS/PPP1CA/ARAF/PRKAG1/RAPGEF1/FLOT1/CALML3/CALM3/PRKACA/AKT1/TRIP10/CBLC/ACACB/GYS1/MKNK1/GCK/INSR/HK1/RPS6KB2/PIK3R2/MTOR/MAP2K2/CRK/BAD/PRKAB1/FLOT2/RPTOR/PIK3CD/RAF1/PHKA2/PDPK1/PRKAR1A/PRKAR1B/MAPK9/PRKCZ/FASN/PYGB/SREBF1/PKLR
KEGG_PROXIMAL_TUBULE_BICARBONATE_RECLAMATION	KEGG_PROXIMAL_TUBULE_BICARBONATE_RECLAMATION	23	0.564769697224252	2.08641103892402	0.000666923653741342	0.00473096304852986	0.00332899573780991	3818	tags=57%, list=24%, signal=43%	ATP1A3/ATP1A1/ATP1A4/GLS2/CA4/SLC25A10/SLC9A3/PCK2/GLUD2/SLC4A4/FXYD2/SLC38A3/ATP1A2
KEGG_PROPANOATE_METABOLISM	KEGG_PROPANOATE_METABOLISM	31	0.506452983478341	2.0417090133365	0.000635602139161865	0.00473096304852986	0.00332899573780991	3434	tags=58%, list=22%, signal=46%	HADHA/PCCB/ACACB/ACSS2/SUCLG1/SUCLG2/LDHC/ACSS1/SUCLA2/HIBCH/ACAT1/MLYCD/ECHS1/ALDH7A1/EHHADH/ALDH3A2/ALDH1B1/ACADM
KEGG_LYSINE_DEGRADATION	KEGG_LYSINE_DEGRADATION	39	0.454672129827011	1.88969799679294	0.000636750045669877	0.00473096304852986	0.00332899573780991	3824	tags=59%, list=24%, signal=45%	HADHA/EHMT2/SETD1A/PLOD1/GCDH/SUV39H1/OGDH/PIPOX/DLST/NSD1/OGDHL/TMLHE/ACAT1/ECHS1/DOT1L/ALDH7A1/EHHADH/ALDH3A2/ALDH1B1/HADH/PLOD3/AASS/SETD2
KEGG_ENDOCYTOSIS	KEGG_ENDOCYTOSIS	175	0.277428342970038	1.57282833758882	0.000668505648161828	0.00473096304852986	0.00332899573780991	2789	tags=28%, list=17%, signal=23%	ARFGAP2/HRAS/AP2M1/HLA-F/AP2B1/SH3GLB2/HLA-B/GIT1/HLA-E/LDLRAP1/RAB5B/PSD4/IQSEC1/HLA-A/RAB11B/FGFR4/CBLC/ACAP3/AP2A1/CHMP6/PARD3/DNM2/AP2S1/RAB11FIP3/EHD3/PARD6A/EGF/CHMP2A/CLTA/EPN1/RAB11FIP5/PLD2/VTA1/ACAP1/GRK4/TFRC/IQSEC3/KDR/CLTCL1/HLA-G/GRK6/PRKCZ/CLTB/DNM1/EHD1/SRC/HSPA1L/PARD6G/EPN3
KEGG_ALZHEIMERS_DISEASE	KEGG_ALZHEIMERS_DISEASE	142	0.293188294489119	1.62267961582117	0.000963572693660762	0.00656656946791038	0.00462064098714517	3454	tags=39%, list=22%, signal=31%	SDHA/MAPK3/CYC1/CAPN1/NDUFS2/APBB1/CALML3/CALM3/COX4I1/NDUFS3/NDUFS6/SDHC/SDHB/UQCRC1/NDUFA10/GAPDH/NDUFB7/NDUFAB1/NDUFA9/NDUFV1/BAD/CDK5/APP/ATP2A3/LPL/NDUFV2/LRP1/NDUFB6/NDUFB5/GRIN1/MAPT/COX7A1/NDUFS8/HSD17B10/MME/APOE/COX7B/PLCB3/NDUFB10/CHP2/SDHD/COX6A2/NDUFA3/NDUFA1/BACE2/APH1A/UQCRFS1/NDUFB1/NDUFA5/CYCS/NDUFA2/GSK3B/PSENEN/GRIN2D/NOS1
KEGG_ARGININE_AND_PROLINE_METABOLISM	KEGG_ARGININE_AND_PROLINE_METABOLISM	50	0.410806777164223	1.84317048014284	0.00198985018436493	0.0130761583543981	0.0092011869427401	4069	tags=60%, list=25%, signal=45%	PRODH/ASS1/GLS2/ASL/SRM/CKMT2/GOT1/PRODH2/CKB/ACY1/MAOA/NAGS/ALDH4A1/GLUD2/CKMT1A/P4HA1/MAOB/DAO/ALDH7A1/ALDH3A2/ALDH1B1/NOS1/OAT/GAMT/SAT2/CKM/NOS3/P4HA2/GOT2/AGMAT
KEGG_ALANINE_ASPARTATE_AND_GLUTAMATE_METABOLISM	KEGG_ALANINE_ASPARTATE_AND_GLUTAMATE_METABOLISM	30	0.464918670191013	1.87304873186854	0.00379847262996968	0.0241006539280835	0.0169586981301732	1940	tags=30%, list=12%, signal=26%	CAD/ASS1/GLS2/ASL/ADSL/ACY3/GOT1/AGXT/GAD1
KEGG_TASTE_TRANSDUCTION	KEGG_TASTE_TRANSDUCTION	48	-0.437475	-1.70277	0.00514825789149176	0.0315759817344828	0.0222187972159118	1708	tags=33%, list=11%, signal=30%	TAS1R2/TAS2R16/TAS1R1/TAS2R7/TAS2R46/TAS2R38/TAS2R40/TAS2R8/TAS2R4/TAS2R20/ADCY8/TAS2R3/TAS2R42/TAS2R39/TAS2R1/TAS2R41
KEGG_FATTY_ACID_METABOLISM	KEGG_FATTY_ACID_METABOLISM	41	0.414114865806341	1.75957941392213	0.00547127123712824	0.0324746421816644	0.0228511498189057	3512	tags=51%, list=22%, signal=40%	HADHA/ACADS/GCDH/CPT1B/ACADL/CPT2/ACAA1/ACADVL/ACAT1/ADH6/ECHS1/CYP4A11/CPT1A/ALDH7A1/EHHADH/ECI1/ALDH3A2/ALDH1B1/ACADM/HADH/ACADSB
KEGG_HEMATOPOIETIC_CELL_LINEAGE	KEGG_HEMATOPOIETIC_CELL_LINEAGE	84	-0.365435	-1.5916	0.00609212304997428	0.0350297075373521	0.0246490504982512	5661	tags=50%, list=35%, signal=32%	GP1BB/ITGA1/MS4A1/IL1R1/IL7R/CD38/IL6/CD19/IL5RA/CD8A/CD1C/IL1B/CD34/CD44/IL7/CD2/IL3RA/CD33/FLT3/KITLG/IL11/CR2/CD1A/CD3G/ITGAM/CD1D/CD1B/CSF2/TNF/IL4/FCER2/IL5/CD22/CD1E/IL2RA/TPO/ITGA4/IL1A/GP5/DNTT/IL3/CSF3
KEGG_GLYOXYLATE_AND_DICARBOXYLATE_METABOLISM	KEGG_GLYOXYLATE_AND_DICARBOXYLATE_METABOLISM	16	0.552099338028802	1.84638777557943	0.0065988334747775	0.0367934957381533	0.0258901600445816	2102	tags=56%, list=13%, signal=49%	GRHPR/AFMID/MDH2/MTHFD1/CS/HYI/HAO2/ACO2/GLYCTK
KEGG_PYRUVATE_METABOLISM	KEGG_PYRUVATE_METABOLISM	39	0.394746707234028	1.64063731415551	0.00748833140397948	0.0405250875980066	0.0285159369253708	3426	tags=49%, list=21%, signal=38%	GRHPR/HAGH/ACACB/PDHB/ACSS2/ME3/MDH2/HAGHL/AKR1B1/LDHC/ACSS1/PKLR/PCK2/ACAT1/PC/ALDH7A1/LDHD/ALDH3A2/ALDH1B1
KEGG_VASOPRESSIN_REGULATED_WATER_REABSORPTION	KEGG_VASOPRESSIN_REGULATED_WATER_REABSORPTION	44	0.377996781258543	1.64698449576197	0.00851453367748257	0.0435187276849109	0.0306224456821741	1683	tags=25%, list=11%, signal=22%	DYNC1H1/CREB3/DCTN1/ADCY6/DCTN5/PRKACA/RAB5B/RAB11B/ARHGDIA/AVPR2/VAMP2
KEGG_EPITHELIAL_CELL_SIGNALING_IN_HELICOBACTER_PYLORI_INFECTION	KEGG_EPITHELIAL_CELL_SIGNALING_IN_HELICOBACTER_PYLORI_INFECTION	67	0.323210123427971	1.53788370627956	0.00850098831982012	0.0435187276849109	0.0306224456821741	3126	tags=39%, list=20%, signal=31%	IKBKG/PAK1/ATP6V0B/ATP6V1B1/MAPK13/MAPK12/GIT1/ATP6V1E1/ATP6V0E2/CSK/ATP6AP1/RELA/ATP6V0E1/ATP6V0D1/HBEGF/ATP6V1C2/MAPK9/SRC/ATP6V0D2/ATP6V1D/ATP6V0A1/PLCG1/MAP3K14/ATP6V1G3/ATP6V1B2/JUN
KEGG_HEDGEHOG_SIGNALING_PATHWAY	KEGG_HEDGEHOG_SIGNALING_PATHWAY	55	-0.398907	-1.60023	0.00940964063087625	0.0466940879632744	0.0328568239100844	3489	tags=33%, list=22%, signal=26%	CSNK1E/WNT10A/PRKACG/WNT1/GLI1/GLI2/CSNK1G3/RAB23/WNT8A/WNT2B/CSNK1A1/CSNK1A1L/WNT16/WNT8B/WNT9A/WNT2/BMP8A/ZIC2
KEGG_N_GLYCAN_BIOSYNTHESIS	KEGG_N_GLYCAN_BIOSYNTHESIS	46	0.364711903485965	1.58269554067897	0.00964334425328494	0.0466940879632744	0.0328568239100844	2262	tags=24%, list=14%, signal=21%	MAN1B1/RPN2/MGAT4B/DDOST/MGAT1/ALG12/RFT1/B4GALT3/DPAGT1/ALG11/DPM2
KEGG_ALDOSTERONE_REGULATED_SODIUM_REABSORPTION	KEGG_ALDOSTERONE_REGULATED_SODIUM_REABSORPTION	42	0.38544874555217	1.64932255163277	0.0101699694274294	0.0479813942217182	0.0337626515404539	2002	tags=24%, list=13%, signal=21%	MAPK3/SCNN1A/ATP1A3/ATP1A1/SCNN1B/ATP1A4/INSR/PIK3R2/PIK3CD/PDPK1
GSEA:Gene set enrichment analysis. CKD:Chronic kidney disease.

## Sheet: Table S9
Table S9. GSEA of KLK1 in CKD datasets
ID	Description	setSize	enrichmentScore	NES	pvalue	p.adjust	qvalue	rank	leading_edge	core_enrichment
KEGG_OXIDATIVE_PHOSPHORYLATION	KEGG_OXIDATIVE_PHOSPHORYLATION	99	0.585435529595042	2.96063216483115	1e-10	9.2e-09	5.47368421052632e-09	4540	tags=69%, list=28%, signal=49%	ATP6V1B1/ATP6V0E2/UQCRC1/ATP6V0D1/NDUFAB1/ATP6V0A1/CYC1/ATP6V0B/ATP6V0D2/LHPP/SDHB/SDHA/NDUFS8/NDUFA2/NDUFA10/NDUFV1/ATP6V1G3/ATP6V1B2/ATP6V1E1/ATP6V1G2/NDUFB1/COX7B/COX4I1/NDUFV3/NDUFA11/NDUFB7/ATP6V0C/NDUFA3/NDUFS2/COX15/NDUFA1/ATP6V1C2/NDUFB2/UQCRQ/ATP6AP1/NDUFS3/COX10/NDUFS7/COX6C/NDUFB8/COX7C/NDUFS6/NDUFC1/NDUFA7/NDUFA9/NDUFV2/ATP6V1D/SDHC/COX5B/NDUFB10/COX6A1/UQCR10/COX6A2/ATP6V0E1/UQCRFS1/…
KEGG_PEROXISOME	KEGG_PEROXISOME	78	0.562736910236211	2.71968301800054	1e-10	9.2e-09	5.47368421052632e-09	3154	tags=54%, list=20%, signal=43%	PIPOX/HMGCL/IDH1/DHRS4/CRAT/DAO/ACAA1/MPV17/GSTK1/PEX10/HAO1/ACOX2/DECR2/NOS2/HAO2/PXMP2/PECR/PRDX5/PEX5/ACOT8/DDO/AGXT/EPHX2/PEX16/ECI2/ABCD1/EHHADH/PHYH/PEX6/PEX11G/SLC27A2/IDH2/PMVK/ECH1/HACL1/ACOX1/PAOX/ABCD4/SOD1/CAT/PXMP4/MPV17L
KEGG_DRUG_METABOLISM_CYTOCHROME_P450	KEGG_DRUG_METABOLISM_CYTOCHROME_P450	63	0.582176815266401	2.68448306371813	2.4871807406904e-10	1.52547085429012e-08	9.07602796602814e-09	2005	tags=48%, list=13%, signal=42%	GSTA3/GSTA2/GSTA1/UGT2B17/GSTA5/CYP2B6/UGT2B28/UGT2B7/UGT2B10/GSTM4/UGT2B11/UGT2B4/GSTK1/CYP3A4/FMO1/UGT1A8/GSTZ1/ADH6/ALDH3B1/CYP3A7/UGT2A1/MAOA/UGT1A6/FMO4/CYP2C9/FMO3/MGST2/MAOB/GSTO1/AOX1
KEGG_ARGININE_AND_PROLINE_METABOLISM	KEGG_ARGININE_AND_PROLINE_METABOLISM	50	0.612295822506544	2.70616649884169	1.37087754955545e-09	6.30603672795507e-08	3.75187539878334e-08	2711	tags=60%, list=17%, signal=50%	PRODH2/ASS1/ALDH4A1/DAO/ASL/SAT2/NAGS/ALDH7A1/PRODH/NOS2/ALDH1B1/MAOA/AGMAT/GLUD2/GATM/ALDH3A2/GLS/GAMT/P4HA2/GOT1/MAOB/ACY1/ALDH9A1/ALDH2/GLUD1/GOT2/GLS2/CPS1/SRM/CKMT2
KEGG_VALINE_LEUCINE_AND_ISOLEUCINE_DEGRADATION	KEGG_VALINE_LEUCINE_AND_ISOLEUCINE_DEGRADATION	43	0.640507585623519	2.73187846107836	1.92233234042227e-09	7.07418301275394e-08	4.20889607166138e-08	3375	tags=70%, list=21%, signal=55%	HMGCL/ACAA1/ALDH7A1/HADH/HADHA/IVD/PCCB/ECHS1/ALDH1B1/ACADS/ALDH6A1/HSD17B10/ALDH3A2/EHHADH/ACADSB/ALDH9A1/HIBCH/PCCA/ALDH2/AOX1/ACAD8/DBT/ACAT1/ABAT/BCKDHA/MCCC2/AUH/HADHB/ACAA2/BCAT2
KEGG_PORPHYRIN_AND_CHLOROPHYLL_METABOLISM	KEGG_PORPHYRIN_AND_CHLOROPHYLL_METABOLISM	33	0.694085205452289	2.80818431263654	2.50516334416763e-09	7.68250092211407e-08	4.57082434725322e-08	2763	tags=67%, list=17%, signal=55%	ALAD/UGT2B17/UGT2B28/UROS/UGT2B7/UGT2B10/UGT2B11/BLVRB/UGT2B4/UROD/UGT1A8/HMOX2/UGT2A1/UGT1A6/PPOX/MMAB/HMOX1/ALAS1/COX15/FTH1/COX10/UGT2A3
KEGG_GLYCINE_SERINE_AND_THREONINE_METABOLISM	KEGG_GLYCINE_SERINE_AND_THREONINE_METABOLISM	31	0.698166364680944	2.7587843008449	3.5809484020748e-09	9.41277865688234e-08	5.60028020775608e-08	2873	tags=74%, list=18%, signal=61%	SARDH/PHGDH/PSAT1/PIPOX/DAO/GLDC/AGXT2/AMT/MAOA/GLYCTK/DMGDH/SHMT2/GATM/BHMT/AGXT/SHMT1/GAMT/MAOB/CTH/CHDH/ALAS1/GNMT/SDS
KEGG_ASCORBATE_AND_ALDARATE_METABOLISM	KEGG_ASCORBATE_AND_ALDARATE_METABOLISM	18	0.808348419029191	2.6810892739166	1.19624072747957e-08	2.75135367320301e-07	1.63696099549836e-07	2763	tags=94%, list=17%, signal=78%	UGT2B17/UGT2B28/UGT2B7/UGT2B10/UGT2B11/MIOX/UGT2B4/ALDH7A1/UGT1A8/ALDH1B1/UGT2A1/UGT1A6/ALDH3A2/ALDH9A1/ALDH2/UGDH/UGT2A3
KEGG_METABOLISM_OF_XENOBIOTICS_BY_CYTOCHROME_P450	KEGG_METABOLISM_OF_XENOBIOTICS_BY_CYTOCHROME_P450	60	0.542119747027604	2.47540920616038	3.83220747023274e-08	7.83473527247583e-07	4.6613985602831e-07	1958	tags=45%, list=12%, signal=40%	GSTA3/GSTA2/GSTA1/UGT2B17/GSTA5/CYP2B6/UGT2B28/UGT2B7/UGT2B10/GSTM4/UGT2B11/EPHX1/UGT2B4/GSTK1/CYP3A4/UGT1A8/GSTZ1/ADH6/ALDH3B1/CYP3A7/UGT2A1/UGT1A6/DHDH/CYP2C9/MGST2/GSTO1/AKR1C3
KEGG_BUTANOATE_METABOLISM	KEGG_BUTANOATE_METABOLISM	33	0.656323742577137	2.6554060271534	7.57950228807573e-08	1.2678440190963e-06	7.54323672688877e-07	2988	tags=67%, list=19%, signal=54%	ACSM2A/HMGCL/ALDH7A1/HADH/HADHA/ECHS1/ALDH1B1/BDH1/ACADS/ACSM5/ALDH3A2/EHHADH/AKR1B10/ALDH9A1/BDH2/ALDH2/L2HGDH/GAD1/ACSM3/ACAT1/ABAT/ALDH5A1
KEGG_TRYPTOPHAN_METABOLISM	KEGG_TRYPTOPHAN_METABOLISM	38	0.626004406862671	2.58994548285451	7.12814466404849e-08	1.2678440190963e-06	7.54323672688877e-07	2597	tags=63%, list=16%, signal=53%	OGDHL/GCDH/AFMID/OGDH/ALDH7A1/HADH/HADHA/ECHS1/DDC/ALDH1B1/MAOA/KYNU/KMO/ACMSD/HAAO/ALDH3A2/EHHADH/MAOB/ALDH9A1/ALDH2/AADAT/AOX1/ACAT1/IDO1
KEGG_DRUG_METABOLISM_OTHER_ENZYMES	KEGG_DRUG_METABOLISM_OTHER_ENZYMES	44	0.593675025014055	2.53996208613458	1.02591331385347e-07	1.57306708124199e-06	9.35920917901413e-07	1889	tags=43%, list=12%, signal=38%	UPB1/UGT2B17/UGT2B28/UGT2B7/UGT2B10/UGT2B11/UGT2B4/CYP3A4/UCK1/DPYS/UGT1A8/TK2/CYP3A7/UGT2A1/UCKL1/UGT1A6/CES2/UCK2/UPP2
KEGG_RETINOL_METABOLISM	KEGG_RETINOL_METABOLISM	52	0.558054459738523	2.46999044222316	2.06719537517113e-07	2.92587653101144e-06	1.74079610540726e-06	1419	tags=40%, list=9%, signal=37%	UGT2B17/CYP2B6/UGT2B28/UGT2B7/UGT2B10/UGT2B11/DHRS4/RETSAT/UGT2B4/DGAT2/CYP3A4/DHRS3/RDH5/UGT1A8/ADH6/CYP3A7/UGT2A1/RDH12/UGT1A6/CYP2C9/DGAT1
KEGG_CITRATE_CYCLE_TCA_CYCLE	KEGG_CITRATE_CYCLE_TCA_CYCLE	30	0.658980461674465	2.58816049964565	2.34875164179347e-07	3.08693072921427e-06	1.83661782516181e-06	4131	tags=80%, list=26%, signal=59%	SUCLG1/OGDHL/ACO1/PCK2/IDH1/OGDH/ACO2/IDH3G/IDH3B/MDH2/PC/SDHB/SDHA/IDH2/PCK1/DLST/IDH3A/SUCLG2/ACLY/SDHC/MDH1/SUCLA2/SDHD/FH
KEGG_PENTOSE_AND_GLUCURONATE_INTERCONVERSIONS	KEGG_PENTOSE_AND_GLUCURONATE_INTERCONVERSIONS	20	0.723723788106265	2.4893168248958	1.54090848470221e-06	1.89018107456804e-05	1.12459285901073e-05	2763	tags=75%, list=17%, signal=62%	UGT2B17/UGT2B28/UGT2B7/UGT2B10/UGT2B11/UGT2B4/DCXR/UGT1A8/UGT2A1/UGT1A6/DHDH/CRYL1/UGDH/XYLB/UGT2A3
KEGG_PARKINSONS_DISEASE	KEGG_PARKINSONS_DISEASE	97	0.416731647662338	2.09671273504414	2.27525910181342e-06	2.61654796708543e-05	1.55675622755655e-05	4504	tags=60%, list=28%, signal=43%	SLC25A6/UQCRC1/PINK1/HTRA2/NDUFAB1/CYC1/UBE2J2/SDHB/SDHA/NDUFS8/NDUFA2/NDUFA10/NDUFV1/PARK7/NDUFB1/COX7B/COX4I1/NDUFV3/NDUFB7/SLC25A5/NDUFA3/NDUFS2/NDUFA1/NDUFB2/UQCRQ/SNCA/NDUFS3/VDAC1/NDUFS7/UBA1/COX6C/NDUFB8/COX7C/NDUFS6/NDUFC1/NDUFA7/NDUFA9/NDUFV2/SDHC/COX5B/NDUFB10/COX6A1/UQCR10/COX6A2/UQCRFS1/SDHD/NDUFB3/UQCRB/NDUFS1/TH/NDUFB9/COX8A/UBA7/UQCR11/UBB/SLC25A4/NDUFB6/NDUFA6
KEGG_PROPANOATE_METABOLISM	KEGG_PROPANOATE_METABOLISM	31	0.599393826666063	2.36848745898173	5.32004430041963e-06	5.43826750709562e-05	3.23558249850083e-05	4340	tags=84%, list=27%, signal=61%	ACSS2/SUCLG1/ALDH7A1/HADHA/PCCB/ECHS1/ALDH1B1/ALDH6A1/ALDH3A2/EHHADH/ACACB/ALDH9A1/HIBCH/PCCA/ALDH2/ACAT1/LDHC/ABAT/SUCLG2/ACSS3/MCEE/SUCLA2/LDHB/MLYCD/ACADM/ACAT2
KEGG_LYSOSOME	KEGG_LYSOSOME	118	0.378319068192008	1.98388754469817	5.30822166131579e-06	5.43826750709562e-05	3.23558249850083e-05	3420	tags=42%, list=21%, signal=33%	PSAP/AP1M1/LGMN/GNPTG/NAGLU/CTSB/PLA2G15/GALNS/CD68/ACP5/HYAL1/SMPD1/TPP1/ARSA/CTSA/CLTA/ATP6V0D1/CTNS/ATP6V0A1/ARSB/AP1S1/ARSG/ACP2/ATP6V0B/HEXA/NAPSA/ATP6V0D2/SLC17A5/AP1M2/GGA2/CLTB/MCOLN1/AP4M1/CTSH/ATP6V0C/CTSF/ATP6AP1/CLTCL1/CTSZ/GNS/PPT2/AP1B1/NAGPA/LAMP2/MANBA/AP3D1/NAGA/DNASE2/NEU1
KEGG_GLUTATHIONE_METABOLISM	KEGG_GLUTATHIONE_METABOLISM	48	0.522248642660799	2.29472292500115	5.92783962457125e-06	5.74064468905847e-05	3.41548654268925e-05	3184	tags=52%, list=20%, signal=42%	GPX3/GSTA3/GSTA2/GSTA1/GSTA5/GSTM4/IDH1/ANPEP/GSTK1/GSTZ1/PGD/GPX4/GSS/GPX2/GCLC/IDH2/MGST2/GGT1/GSTO1/GSTM2/GGT7/SRM/MGST1/LAP3/GSR
KEGG_BETA_ALANINE_METABOLISM	KEGG_BETA_ALANINE_METABOLISM	22	0.680285316185126	2.44417062444562	8.31182428212695e-06	7.6468783395568e-05	4.54963013337475e-05	2758	tags=68%, list=17%, signal=56%	UPB1/ALDH7A1/DPYS/HADHA/ECHS1/ALDH1B1/ALDH3A2/EHHADH/ALDH9A1/HIBCH/ALDH2/GAD1/ABAT/SRM/CNDP1
KEGG_LYSINE_DEGRADATION	KEGG_LYSINE_DEGRADATION	39	0.545650141698514	2.26925562316747	1.48666504106866e-05	0.000130260175026968	7.75003329679902e-05	2589	tags=56%, list=16%, signal=47%	OGDHL/PLOD1/PIPOX/GCDH/AASS/OGDH/ALDH7A1/HADH/HADHA/ECHS1/ALDH1B1/SUV39H1/ALDH3A2/EHHADH/ALDH9A1/ALDH2/AADAT/DLST/BBOX1/EHMT2/DOT1L/ACAT1
KEGG_PPAR_SIGNALING_PATHWAY	KEGG_PPAR_SIGNALING_PATHWAY	68	0.445370147159087	2.07745620642701	1.95641550679623e-05	0.00016362747875023	9.73527333525395e-05	2049	tags=37%, list=13%, signal=32%	APOC3/FABP1/PCK2/ACAA1/RXRA/APOA1/CYP8B1/NR1H3/ACOX2/GK/RXRB/SCD/CPT2/APOA2/CYP27A1/OLR1/ILK/EHHADH/FABP3/SLC27A2/PCK1/AQP7/CYP4A11/SLC27A4/PDPK1
KEGG_STARCH_AND_SUCROSE_METABOLISM	KEGG_STARCH_AND_SUCROSE_METABOLISM	38	0.53333631867145	2.20655313963053	3.24634192228454e-05	0.000259707353782763	0.000154516961060683	2763	tags=47%, list=17%, signal=39%	UGT2B17/UGT2B28/UGT2B7/UGT2B10/UGT2B11/UGT2B4/GYS1/UGT1A8/ENPP3/UGT2A1/UGT1A6/TREH/PGM1/ENPP1/MGAM/UGDH/GCK/UGT2A3
KEGG_STEROID_HORMONE_BIOSYNTHESIS	KEGG_STEROID_HORMONE_BIOSYNTHESIS	47	0.483316724802917	2.1173914796178	3.96634549477657e-05	0.00030408648793287	0.000180921022568756	2180	tags=38%, list=14%, signal=33%	UGT2B17/UGT2B28/UGT2B7/UGT2B10/UGT2B11/UGT2B4/CYP3A4/HSD17B8/UGT1A8/HSD3B1/CYP3A7/UGT2A1/HSD11B2/UGT1A6/HSD3B2/AKR1C3/SRD5A2/CYP17A1
KEGG_ALANINE_ASPARTATE_AND_GLUTAMATE_METABOLISM	KEGG_ALANINE_ASPARTATE_AND_GLUTAMATE_METABOLISM	30	0.566574200763553	2.22523284348743	4.50744535100102e-05	0.000331747977833675	0.000197378659580676	2988	tags=67%, list=19%, signal=54%	ASS1/GPT2/ALDH4A1/ASL/ACY3/AGXT2/GLUD2/ASPA/DDO/AGXT/GLS/GOT1/GLUD1/GOT2/GLS2/NIT2/GAD1/CPS1/ABAT/ALDH5A1
KEGG_PROXIMAL_TUBULE_BICARBONATE_RECLAMATION	KEGG_PROXIMAL_TUBULE_BICARBONATE_RECLAMATION	23	0.614772287035468	2.23748269093953	5.19327783531937e-05	0.000367524277576448	0.000218664329908184	3204	tags=65%, list=20%, signal=52%	SLC25A10/PCK2/SLC4A4/SLC38A3/CA4/GLUD2/CA2/GLS/PCK1/GLUD1/GLS2/ATP1A3/AQP1/ATP1B2/ATP1A1
KEGG_GLYOXYLATE_AND_DICARBOXYLATE_METABOLISM	KEGG_GLYOXYLATE_AND_DICARBOXYLATE_METABOLISM	16	0.696196257126475	2.24394379428357	8.60751307145237e-05	0.000586586075980458	0.000348998580674872	1075	tags=62%, list=7%, signal=58%	ACO1/AFMID/HYI/GRHPR/HAO1/HAO2/MTHFD1/ACO2/GLYCTK/MDH2
KEGG_HISTIDINE_METABOLISM	KEGG_HISTIDINE_METABOLISM	27	0.569386196671809	2.13919306800299	0.00010144020496469	0.000643620610810448	0.000382932171191571	2758	tags=59%, list=17%, signal=49%	FTCD/ALDH7A1/ACY3/DDC/ALDH1B1/HEMK1/ALDH3B1/AMDHD1/MAOA/ASPA/ALDH3A2/MAOB/ALDH9A1/ALDH2/LCMT1/CNDP1
KEGG_ALZHEIMERS_DISEASE	KEGG_ALZHEIMERS_DISEASE	142	0.328019571865874	1.78826864966673	9.95962384283932e-05	0.000643620610810448	0.000382932171191571	4182	tags=47%, list=26%, signal=35%	CHP2/MME/MAPT/APOE/UQCRC1/GAPDH/NDUFAB1/CYC1/CALML3/APBB1/HSD17B10/APH1A/SDHB/SDHA/NDUFS8/NDUFA2/NDUFA10/NDUFV1/BAD/CDK5/NDUFB1/COX7B/COX4I1/NDUFV3/NDUFB7/CACNA1D/NDUFA3/NDUFS2/NDUFA1/MAPK3/NDUFB2/UQCRQ/SNCA/NDUFS3/PSEN2/NDUFS7/CALM1/COX6C/NDUFB8/COX7C/GRIN1/NDUFS6/NDUFC1/GSK3B/TNFRSF1A/NDUFA7/NDUFA9/NDUFV2/CALM3/SDHC/PSENEN/COX5B/CALML6/NDUFB10/COX6A1/PPP3R1/UQCR10/PSEN1/COX6A2/UQCRFS1/SDHD/NDUF…
KEGG_PATHWAYS_IN_CANCER	KEGG_PATHWAYS_IN_CANCER	321	-0.287608	-1.60947	0.000105669194008966	0.000648104389921656	0.000385599865857278	5008	tags=41%, list=31%, signal=29%	PIK3R1/FZD1/SMAD3/CUL2/TFG/LAMA4/EGLN1/PPARG/GLI1/LAMB1/FZD8/PIAS3/MAPK8/VHL/PIAS1/RXRG/FGF19/MMP9/TGFA/PTEN/EGLN3/CCNA1/PDGFRA/WNT2/CYCS/E2F1/FGF11/TPR/FGF20/FGF14/WNT9A/MLH1/MAP2K1/TGFBR2/FZD7/CDKN1B/CSF1R/FZD2/BRAF/CREBBP/MDM2/TP53/BRCA2/FGFR1/GLI2/FGF10/WNT7B/PTK2/ETS1/CKS1B/FGF23/LAMC3/GSTP1/APPL1/ARNT/MYC/CDK2/COL4A4/TCF7L1/TRAF3/FGF12/RAC1/HDAC2/CCNE1/RAC2/RAD51/MAPK1/IKBKB/PIK3CG/WNT7A/CO…
KEGG_PYRUVATE_METABOLISM	KEGG_PYRUVATE_METABOLISM	39	0.495858537886594	2.06218177070771	0.000183788559273787	0.00109087402923796	0.00064903260320794	2627	tags=46%, list=16%, signal=39%	ACSS2/HAGH/PCK2/GRHPR/ALDH7A1/ACOT12/ALDH1B1/PKLR/MDH2/PC/ALDH3A2/ACACB/PCK1/LDHD/ALDH9A1/ALDH2/ACAT1/LDHC
KEGG_CELL_ADHESION_MOLECULES_CAMS	KEGG_CELL_ADHESION_MOLECULES_CAMS	127	-0.358439	-1.77231	0.000316558361631079	0.00182021057937871	0.00108296281610632	2958	tags=31%, list=19%, signal=26%	NCAM1/CLDN7/CD2/PTPRC/CD274/CD58/CD8A/SELL/CDH3/CLDN10/CNTN2/CD28/CLDN19/CD34/ICAM1/CNTN1/CLDN1/SPN/CLDN14/CADM1/PTPRF/CLDN5/OCLN/HLA-DOA/CDH4/PECAM1/ITGA9/CLDN3/ESAM/ICAM2/F11R/HLA-DMB/CDH1/ITGB1/SELP/JAM2/VCAN/JAM3/NRCAM/MPZL1
KEGG_CELL_CYCLE	KEGG_CELL_CYCLE	123	-0.362936	-1.79031	0.000368086826192397	0.00205236290967882	0.00122108548401943	4101	tags=41%, list=26%, signal=31%	CCNA1/BUB1B/BUB1/E2F1/ANAPC1/CDKN1B/CREBBP/MDM2/CCNB1/TP53/CDKN2D/YWHAB/CDC6/YWHAZ/MCM7/CCNB3/MAD2L1/MCM4/MYC/CDK2/HDAC2/CCNE1/ATM/CHEK2/PLK1/RBL2/TTK/CCNB2/SMAD4/CDC27/SMC3/PCNA/CDK6/STAG2/WEE1/STAG1/ANAPC4/PTTG2/TGFB3/YWHAQ/PTTG1/TGFB2/HDAC1/DBF4/CDK1/CDC7/CDKN2B/CCND2/YWHAH/RB1/MCM3
KEGG_HUNTINGTONS_DISEASE	KEGG_HUNTINGTONS_DISEASE	156	0.29962512510622	1.65108544822893	0.000386380883275496	0.00209100242713798	0.00124407467060841	4504	tags=49%, list=28%, signal=36%	POLR2C/AP2A1/SLC25A6/UQCRC1/CLTA/NDUFAB1/DNAL4/CYC1/AP2B1/AP2S1/AP2M1/CREB3L3/SDHB/POLR2E/SDHA/NDUFS8/NDUFA2/NDUFA10/NDUFV1/CREB3/CLTB/NDUFB1/COX7B/COX4I1/NDUFV3/NDUFB7/SLC25A5/NDUFA3/POLR2J/NDUFS2/NDUFA1/DNAH1/NDUFB2/UQCRQ/NDUFS3/POLR2D/CLTCL1/POLR2I/VDAC1/HAP1/NDUFS7/COX6C/POLR2A/POLR2F/NDUFB8/SOD1/COX7C/GRIN1/NDUFS6/NDUFC1/NDUFA7/NDUFA9/NDUFV2/SDHC/BAX/COX5B/DCTN2/NDUFB10/COX6A1/AP2A2/UQCR10/C…
KEGG_GLYCOLYSIS_GLUCONEOGENESIS	KEGG_GLYCOLYSIS_GLUCONEOGENESIS	59	0.407290726118608	1.85360351738812	0.000602844621815844	0.00316924029754615	0.00188558919304805	1939	tags=34%, list=12%, signal=30%	ACSS2/PCK2/ALDOB/ENO3/ALDH7A1/GALM/AKR1A1/FBP1/ALDH1B1/GAPDH/TPI1/ADH6/ALDH3B1/PKLR/ALDH3A2/PCK1/PFKL/PGM1/ALDH9A1/ALDH2
KEGG_TGF_BETA_SIGNALING_PATHWAY	KEGG_TGF_BETA_SIGNALING_PATHWAY	85	-0.392092	-1.81728	0.000698325609742514	0.0035692197831284	0.00212356325769653	3000	tags=36%, list=19%, signal=30%	PPP2CB/IFNG/MYC/ACVR2A/BMP8A/RBL2/MAPK1/INHBA/RHOA/THBS2/TGFBR1/SMAD4/SP1/SMAD7/TNF/ROCK1/ACVRL1/SMAD9/BMPR1B/ZFYVE16/BMPR1A/TGFB3/BMP6/SMURF1/TGFB2/INHBB/LTBP1/SMAD1/CDKN2B/ID1/ID4
KEGG_ECM_RECEPTOR_INTERACTION	KEGG_ECM_RECEPTOR_INTERACTION	84	-0.390863	-1.80476	0.000743171750133318	0.00369577302769001	0.00219885809427781	5330	tags=52%, list=33%, signal=35%	IBSP/SV2C/COL1A2/GP5/ITGA4/LAMA4/SDC3/SDC2/LAMB1/ITGA5/ITGB8/AGRN/COL6A6/COL2A1/ITGA11/CD44/COL1A1/LAMC3/COL4A4/CD36/ITGB6/COL6A3/COL4A6/COL3A1/LAMB3/THBS2/CD47/COL5A2/LAMA1/ITGB4/RELN/ITGA2/COL4A2/TNC/ITGA9/LAMC1/COL5A1/LAMA3/ITGB1/VWF/FN1/COL4A1/SV2B/LAMC2
KEGG_FATTY_ACID_METABOLISM	KEGG_FATTY_ACID_METABOLISM	41	0.471384489634804	1.96644928110061	0.000821069983374832	0.00397570728792024	0.00236540937038733	3641	tags=63%, list=23%, signal=49%	ACAA1/GCDH/ALDH7A1/HADH/HADHA/ECHS1/ALDH1B1/ADH6/CPT2/ACADS/ACADVL/ECI2/ALDH3A2/EHHADH/ACADSB/ALDH9A1/ALDH2/CYP4A11/ACAT1/ECI1/ACOX1/HADHB/ACAA2/CPT1B/ACADL/ADH4
KEGG_ARACHIDONIC_ACID_METABOLISM	KEGG_ARACHIDONIC_ACID_METABOLISM	54	0.409032490669327	1.83959300206896	0.0010030164968733	0.00473218039550482	0.00281548490350401	2025	tags=31%, list=13%, signal=28%	GPX3/CYP2B6/PLA2G12B/CYP4F3/CYP2J2/GPX4/GPX2/EPHX2/PLA2G3/CYP2C9/CYP4F2/PLA2G1B/PTGDS/PTGES2/GGT1/AKR1C3/CYP4A11
KEGG_AMINO_SUGAR_AND_NUCLEOTIDE_SUGAR_METABOLISM	KEGG_AMINO_SUGAR_AND_NUCLEOTIDE_SUGAR_METABOLISM	42	0.440602217186327	1.86102602512368	0.00134967912760651	0.00620852398698993	0.00369385866502833	2690	tags=45%, list=17%, signal=38%	GALK1/NPL/GNPDA1/PMM1/RENBP/AMDHD2/GALT/HEXA/MPI/PMM2/CYB5R1/PGM1/GALK2/GALE/GMPPA/GMPPB/UGDH/NANS/GCK
KEGG_LINOLEIC_ACID_METABOLISM	KEGG_LINOLEIC_ACID_METABOLISM	26	0.520475475302251	1.94357318185158	0.00146371230347997	0.00656885521561744	0.00390824337771289	1707	tags=31%, list=11%, signal=28%	PLA2G12B/CYP3A4/CYP2J2/CYP3A7/PLA2G3/CYP2C9/PLA2G1B/AKR1B10
KEGG_GLYCEROPHOSPHOLIPID_METABOLISM	KEGG_GLYCEROPHOSPHOLIPID_METABOLISM	67	0.368739153207826	1.71875664297787	0.00156558477273273	0.00674279640481908	0.0040117324147665	3470	tags=43%, list=22%, signal=34%	GPD1/ETNK2/PLA2G12B/PCYT2/PLA2G15/DGKG/PEMT/CHPT1/AGPAT3/PLD1/PLA2G3/PLA2G1B/LPCAT3/CRLS1/DGKZ/CDIPT/PGS1/PISD/LYPLA2/PLD2/CHKB/PTDSS2/DGKB/GPD1L/AGPAT1/PTDSS1/DGKH/CHAT/LCLAT1
KEGG_PYRIMIDINE_METABOLISM	KEGG_PYRIMIDINE_METABOLISM	92	0.329032166808086	1.64491556482269	0.00157576220330011	0.00674279640481908	0.0040117324147665	3135	tags=36%, list=20%, signal=29%	UPB1/POLR2C/UCK1/DPYS/TK2/DHODH/NT5C/UCKL1/ENTPD8/POLD3/POLR2E/POLR1D/ENTPD5/PNP/POLD4/TXNRD2/POLD2/UCK2/ENTPD6/UPP2/NT5M/POLR1A/POLR2J/CANT1/POLR3C/POLR2D/POLE4/POLR2I/NT5E/CDA/POLR2A/POLR2F/POLA2
KEGG_CYTOKINE_CYTOKINE_RECEPTOR_INTERACTION	KEGG_CYTOKINE_CYTOKINE_RECEPTOR_INTERACTION	250	-0.280287	-1.5251	0.00165970707635325	0.00694059322838631	0.00412941473542435	5866	tags=45%, list=37%, signal=29%	CCR2/VEGFC/CCL21/CCL7/IL5/TNFSF10/TNFRSF25/IFNA6/TNFSF4/IL22RA2/CCL18/EDA2R/IL19/TNFSF8/PDGFB/CXCL5/CCL22/IFNA21/CCR5/FASLG/IFNA16/IL2RG/ACVR2B/IFNB1/TNFRSF18/TNFRSF11B/IFNW1/CCR8/CNTF/IL25/IL12B/IFNA10/IL3/CXCR6/IL18R1/IL1A/IL15RA/IL22/CXCL16/CCR4/TNFRSF4/IL2RA/IFNAR2/IFNK/TNFRSF13B/TNFSF18/CXCL13/PDGFRA/IL20/IL9/CCR9/CSF3/TNFRSF10B/CXCL1/CCR6/TGFBR2/CSF1R/CXCR4/CD40LG/IL13/CXCL12/IL26/IFNA8/TPO…
KEGG_INOSITOL_PHOSPHATE_METABOLISM	KEGG_INOSITOL_PHOSPHATE_METABOLISM	54	0.39409616273042	1.77241798546316	0.00196457826716158	0.00803294224794955	0.00477932490724687	2182	tags=31%, list=14%, signal=27%	PI4KA/MIOX/PLCE1/INPPL1/PLCG2/PLCD4/PI4KB/TPI1/ALDH6A1/PIK3CD/ITPK1/PLCD1/ITPKB/PLCG1/IMPA2/CDIPT/INPP5J
KEGG_LEUKOCYTE_TRANSENDOTHELIAL_MIGRATION	KEGG_LEUKOCYTE_TRANSENDOTHELIAL_MIGRATION	113	-0.335325	-1.63585	0.00312780502925657	0.0125112201170263	0.00744374652271587	5217	tags=47%, list=33%, signal=32%	CTNNA1/VCL/MSN/CDC42/CTNND1/PIK3R1/ITGB2/ITGA4/ARHGAP5/MYL10/MMP9/RAP1B/MAPK11/CXCR4/CXCL12/ITGAM/PTK2/ACTB/RAP1A/ACTN3/CLDN7/RAC1/VASP/PTPN11/GNAI3/RAC2/CYBB/VAV3/PIK3CG/CLDN10/MAPK14/CLDN19/ACTN1/RHOA/ICAM1/CLDN1/ROCK1/NCF2/CLDN14/ACTG1/CLDN5/OCLN/PECAM1/PRKCB/MYL12A/CLDN3/ESAM/F11R/ITGB1/TXK/JAM2/JAM3/GNAI1
KEGG_SMALL_CELL_LUNG_CANCER	KEGG_SMALL_CELL_LUNG_CANCER	84	-0.357681	-1.65154	0.00406826457361737	0.0159268230116084	0.00947591300461829	4633	tags=48%, list=29%, signal=34%	LAMB1/PIAS3/PIAS1/RXRG/PTEN/CYCS/E2F1/CDKN1B/TP53/PTK2/CKS1B/LAMC3/MYC/CDK2/COL4A4/TRAF3/CCNE1/IKBKB/PIK3CG/COL4A6/LAMB3/CDK6/RARB/NFKB1/LAMA1/NFKBIA/ITGA2/AKT3/COL4A2/CDKN2B/LAMC1/LAMA3/APAF1/ITGB1/FN1/COL4A1/BIRC3/TRAF5/RB1/LAMC2
KEGG_DNA_REPLICATION	KEGG_DNA_REPLICATION	36	-0.452339	-1.71319	0.00485857647273076	0.0186245431454679	0.0110809638851754	2898	tags=44%, list=18%, signal=36%	RNASEH2B/MCM7/MCM4/POLE3/PRIM2/RPA1/RPA2/POLE2/POLA1/PCNA/RFC5/RFC4/RFC3/POLD1/PRIM1/MCM3
KEGG_GLYCEROLIPID_METABOLISM	KEGG_GLYCEROLIPID_METABOLISM	41	0.421218782821971	1.75717570450409	0.00518497033322922	0.0194700926798812	0.0115840368347119	2205	tags=37%, list=14%, signal=32%	PNPLA3/DGAT2/ALDH7A1/DGKG/AKR1A1/GK/ALDH1B1/GLYCTK/AGPAT3/ALDH3A2/DGAT1/ALDH9A1/ALDH2/DGKZ/CEL
KEGG_PHENYLALANINE_METABOLISM	KEGG_PHENYLALANINE_METABOLISM	17	0.569038151965826	1.86110489583201	0.00563189439967138	0.0207253713907907	0.0123308845803331	1983	tags=47%, list=12%, signal=41%	HPD/PAH/DDC/ALDH3B1/MAOA/GOT1/MAOB/GOT2
KEGG_NICOTINATE_AND_NICOTINAMIDE_METABOLISM	KEGG_NICOTINATE_AND_NICOTINAMIDE_METABOLISM	22	0.510694427099626	1.83485412236255	0.00649024503357127	0.0234157860034728	0.0139315889265513	3168	tags=55%, list=20%, signal=44%	BST1/NADSYN1/ENPP3/NT5C/PNP/QPRT/AOX1/NT5M/ENPP1/NMNAT3/NT5E/NADK
KEGG_FRUCTOSE_AND_MANNOSE_METABOLISM	KEGG_FRUCTOSE_AND_MANNOSE_METABOLISM	32	0.448081430591778	1.77796006018847	0.00803681633433677	0.0284379654907301	0.0169196133354458	2361	tags=44%, list=15%, signal=37%	KHK/ALDOB/PMM1/FBP1/TPI1/SORD/PFKFB2/MPI/PMM2/AKR1B10/PFKL/PHPT1/GMPPA/GMPPB
KEGG_FOLATE_BIOSYNTHESIS	KEGG_FOLATE_BIOSYNTHESIS	10	0.642657432767021	1.77286567138696	0.0107195343631574	0.037214987223037	0.0221416399953996	3393	tags=70%, list=21%, signal=55%	ALPL/QDPR/GCH1/SPR/GGH/FPGS/DHFR
KEGG_FOCAL_ADHESION	KEGG_FOCAL_ADHESION	196	-0.264663	-1.38747	0.0110618584215721	0.0376922583253568	0.0224255999189766	3147	tags=29%, list=20%, signal=23%	PTK2/ACTB/COL1A1/RAP1A/LAMC3/ACTN3/COL4A4/CAV2/RAC1/VASP/ITGB6/RAC2/MAPK1/VAV3/PIK3CG/COL6A3/COL4A6/COL3A1/JUN/ACTN1/RHOA/LAMB3/THBS2/SHC2/ROCK1/COL5A2/MET/LAMA1/ACTG1/PDGFA/EGFR/ITGB4/RELN/ITGA2/AKT3/CAPN2/PPP1CB/PRKCB/COL4A2/TNC/ITGA9/CAV3/MYL12A/LAMC1/COL5A1/LAMA3/ITGB1/VWF/CCND2/DOCK1/FN1/COL4A1/BIRC3/PAK2/CAV1/LAMC2
KEGG_RENIN_ANGIOTENSIN_SYSTEM	KEGG_RENIN_ANGIOTENSIN_SYSTEM	17	0.537350299446839	1.75746612001751	0.0125871593302885	0.0421097693958743	0.0250538673751197	2042	tags=41%, list=13%, signal=36%	REN/MME/ANPEP/CTSA/AGT/ENPEP/ACE
KEGG_INSULIN_SIGNALING_PATHWAY	KEGG_INSULIN_SIGNALING_PATHWAY	134	0.262435526898408	1.4090588974655	0.0130766927795302	0.0429662762755993	0.0255634595690064	3524	tags=35%, list=22%, signal=28%	PCK2/RAPGEF1/GYS1/INSR/PPP1CA/FBP1/PRKACA/PRKCZ/ARAF/PKLR/PHKG2/PDE3B/TSC2/PIK3CD/SHC3/CALML3/MAPK10/SH2B2/PRKAG1/HRAS/BAD/PHKA2/ACACB/PCK1/PIK3R2/PDPK1/MAP2K2/TRIP10/SREBF1/MAPK3/EIF4EBP1/CRK/INS/GCK/RPS6KB2/MKNK1/SHC1/LIPE/CALM1/RAF1/AKT1/GSK3B/FASN/PRKAR1B/CALM3/CBLC/CALML6
KEGG_P53_SIGNALING_PATHWAY	KEGG_P53_SIGNALING_PATHWAY	65	-0.355967	-1.5562	0.0144896034786481	0.0467734568433554	0.0278286013255661	4320	tags=45%, list=27%, signal=33%	CCNG2/SERPINE1/PTEN/SIAH1/CYCS/TNFRSF10B/MDM2/CCNB1/TP53/SERPINB5/CCNB3/RPRM/CDK2/CCNE1/ATM/CHEK2/DDB2/CD82/RRM2B/CCNB2/CDK6/CASP3/PPM1D/CDK1/ZMAT3/APAF1/CCND2/PMAIP1/PERP
KEGG_BIOSYNTHESIS_OF_UNSATURATED_FATTY_ACIDS	KEGG_BIOSYNTHESIS_OF_UNSATURATED_FATTY_ACIDS	20	0.494626527569131	1.70131500076772	0.0158710338581099	0.0486711704982038	0.0289576758112883	2814	tags=55%, list=18%, signal=45%	ACOT7/ACAA1/HADHA/ACOT4/TECR/PECR/SCD/ACOT1/ACOT2/ACOX1/ELOVL5
KEGG_COLORECTAL_CANCER	KEGG_COLORECTAL_CANCER	62	-0.357395	-1.55047	0.0158036430636272	0.0486711704982038	0.0289576758112883	3685	tags=45%, list=23%, signal=35%	CYCS/MLH1/MAP2K1/TGFBR2/BRAF/TP53/APPL1/MYC/TCF7L1/RAC1/RAC2/MAPK1/PIK3CG/LEF1/JUN/RHOA/TGFBR1/SMAD4/CASP3/TGFB3/RALGDS/KRAS/MSH6/TGFB2/AKT3/TCF7L2/MSH2/AXIN2
KEGG_LEISHMANIA_INFECTION	KEGG_LEISHMANIA_INFECTION	68	-0.341372	-1.50599	0.0157053311316606	0.0486711704982038	0.0289576758112883	2803	tags=38%, list=18%, signal=32%	MAPK11/TLR2/ITGAM/IL12A/IFNG/IFNGR2/JAK2/MAPK1/MAPK14/MAP3K7/JUN/MARCKSL1/TNF/IRAK4/TLR4/NFKB1/NCF2/NFKBIA/TGFB3/TGFB2/IFNGR1/HLA-DOA/PRKCB/STAT1/HLA-DMB/ITGB1
GSEA:Gene set enrichment analysis. CKD:Chronic kidney disease.

## Sheet: Table S10
Table S10. GSEA of PLEKHA4 in CKD datasets
ID	Description	setSize	enrichmentScore	NES	pvalue	p.adjust	qvalue	rank	leading_edge	core_enrichment
KEGG_RIBOSOME	KEGG_RIBOSOME	87	0.645487323079413	2.5484007147623	1e-10	1.83e-08	1.26315789473684e-08	3199	tags=71%, list=20%, signal=57%	RPL22L1/RPS19/RPS2/RPLP2/RPS8/RPL27A/RPL28/RPS15A/RPS27/RPL21/RPL38/RPL30/RPL36/RPL36A/RPS12/RPL10/RPL12/RPS10/RPS27A/RPLP1/RPL39/RPL31/RPS13/RPS20/RPL10A/RPL32/RPL6/RPL35A/RPL23/RPL14/RPL19/RPS4X/RPL27/RPL23A/RPS11/RPL37/RPL24/RPS6/RPS24/RPS18/RPL41/RPL7/RPS21/RPS3A/RPL36AL/RPL11/RPS29/FAU/UBA52/RPL34/RPL17/RPL26/RPS7/RPL7A/RPL13A/RPS15/RPS28/RPS25/RPL9/RPL13/RPS17/RPL37A
KEGG_LEISHMANIA_INFECTION	KEGG_LEISHMANIA_INFECTION	68	0.546771563363782	2.09651923558283	8.71116573057411e-08	7.66527151462588e-06	5.29095531639405e-06	3619	tags=57%, list=23%, signal=45%	IFNGR1/MAPK1/HLA-DOA/TNF/NCF2/NFKB1/TLR2/HLA-DMB/ITGB2/HLA-DRA/IFNGR2/ITGB1/NFKBIA/TGFB2/HLA-DMA/STAT1/MAPK14/MAP3K7/HLA-DQA2/HLA-DOB/HLA-DPA1/HLA-DPB1/PRKCB/TGFB3/TLR4/ITGA4/JAK2/HLA-DQA1/FCGR2A/FCGR3A/HLA-DQB1/IFNG/TAB2/MAPK11/IL1A/IL12A/IL12B/MARCKSL1/IL1B
KEGG_CYTOKINE_CYTOKINE_RECEPTOR_INTERACTION	KEGG_CYTOKINE_CYTOKINE_RECEPTOR_INTERACTION	250	0.392716293422021	1.6881209355893	1.25660188764359e-07	7.66527151462588e-06	5.29095531639405e-06	7151	tags=63%, list=45%, signal=35%	CXCL16/LTB/IFNGR1/CXCR3/IL7/TNFRSF10B/IL13RA1/TNFRSF12A/TNF/CCL2/MET/IL1R1/IL23A/TNFRSF10C/FAS/CXCL1/IFNGR2/CCL21/TNFSF12/IL4R/TGFB2/OSMR/CCL20/KITLG/IL3RA/XCL1/CX3CL1/CX3CR1/TGFBR2/CD70/ACVRL1/IL6ST/IL15/IFNA8/HGF/CXCL13/TNFRSF4/TNFRSF11B/IL2RB/RELT/CCL18/PDGFA/VEGFC/CSF1R/IL21R/CCL14/TNFSF10/CCL13/TNFRSF1A/IFNA16/IL9/CXCL5/TGFB3/CCR7/IL13/IL25/IFNK/CCL8/INHBB/CSF3/CCR6/CCR5/CD27/IL7R/IL2RA/LIF/…
KEGG_CELL_ADHESION_MOLECULES_CAMS	KEGG_CELL_ADHESION_MOLECULES_CAMS	127	0.435722984198107	1.79856998251921	2.58562942627441e-06	0.000118292546252054	8.16514555665604e-05	4211	tags=44%, list=26%, signal=33%	HLA-DOA/CLDN1/ICAM1/CLDN3/VCAN/PECAM1/CDH3/MPZL1/HLA-DMB/ITGB2/HLA-DRA/SELP/ITGB1/ICAM2/PTPRC/CD2/HLA-C/HLA-DMA/PTPRF/CD28/HLA-DQA2/CD99/ITGB8/HLA-DOB/VCAM1/CD58/F11R/PDCD1LG2/HLA-DPA1/CLDN23/CNTN2/HLA-DPB1/SELE/SELL/ITGA4/NLGN3/HLA-DQA1/CD34/CD8A/ITGB7/NCAM1/ITGA9/HLA-DQB1/CD22/CDH1/JAM2/NCAM2/HLA-G/CNTNAP1/CLDN11/CTLA4/CD276/NEO1/CD40LG/HLA-DRB1/ITGAM
KEGG_GLYCINE_SERINE_AND_THREONINE_METABOLISM	KEGG_GLYCINE_SERINE_AND_THREONINE_METABOLISM	31	-0.533304	-2.52425	3.30828749928811e-06	0.000121083322473945	8.35777894556997e-05	4227	tags=68%, list=26%, signal=50%	GATM/MAOB/SHMT1/BHMT/MAOA/CTH/AGXT2/SDS/PSAT1/GCAT/DAO/GLYCTK/DMGDH/ALAS1/ALAS2/AGXT/AMT/PIPOX/SARDH/PHGDH/GNMT
KEGG_CITRATE_CYCLE_TCA_CYCLE	KEGG_CITRATE_CYCLE_TCA_CYCLE	30	-0.532478	-2.51988	5.85509440396831e-06	0.000153068896560886	0.000105655838868601	3324	tags=67%, list=21%, signal=53%	SUCLA2/ACO2/PDHB/OGDHL/SUCLG2/IDH3B/IDH1/FH/PCK2/ACO1/IDH3G/MDH2/CS/OGDH/SDHC/SDHB/SUCLG1/SDHA/IDH2/DLST
KEGG_HEMATOPOIETIC_CELL_LINEAGE	KEGG_HEMATOPOIETIC_CELL_LINEAGE	84	0.468998996499079	1.84627763456936	5.17198743591645e-06	0.000153068896560886	0.000105655838868601	4935	tags=54%, list=31%, signal=37%	IL7/TNF/CD44/IL1R1/HLA-DRA/IL4R/CD2/KITLG/IL3RA/CD3G/CSF1R/CD19/CD55/DNTT/ITGA4/CD59/CD1D/CD1E/CD34/CD8A/CSF3/IL7R/IL2RA/CD22/ITGB3/CR2/CSF2/CD3D/CD33/IL1A/FLT3/IL3/ITGA5/CD1C/FCER2/IL1B/TPO/HLA-DRB1/ITGAM/CD37/CD38/GP5/CD1A/CD5/ITGA1
KEGG_GRAFT_VERSUS_HOST_DISEASE	KEGG_GRAFT_VERSUS_HOST_DISEASE	35	0.58854945099245	2.02933153951981	1.36608543767173e-05	0.000312492043867407	0.000215697700685009	4155	tags=63%, list=26%, signal=47%	HLA-DOA/TNF/HLA-DMB/HLA-DRA/FAS/HLA-C/HLA-DMA/CD28/HLA-DQA2/HLA-DOB/HLA-DPA1/KLRD1/HLA-DPB1/HLA-DQA1/HLA-DQB1/IFNG/IL1A/HLA-G/FASLG/IL1B/GZMB/HLA-DRB1
KEGG_ASCORBATE_AND_ALDARATE_METABOLISM	KEGG_ASCORBATE_AND_ALDARATE_METABOLISM	18	-0.643898	-2.57944	2.02216622358748e-05	0.000370056418916509	0.000255431522979471	2947	tags=67%, list=18%, signal=54%	ALDH7A1/ALDH1B1/UGT1A8/ALDH3A2/UGT2B10/UGT2B7/UGT2B28/MIOX/UGT2B17/UGT2B11/UGT2B4/UGT2A1
KEGG_PATHOGENIC_ESCHERICHIA_COLI_INFECTION	KEGG_PATHOGENIC_ESCHERICHIA_COLI_INFECTION	54	0.512259110260125	1.90455194921195	2.01155218174469e-05	0.000370056418916509	0.000255431522979471	3630	tags=44%, list=23%, signal=34%	TUBA1B/LY96/ACTB/CLDN1/ACTG1/RHOA/ARPC2/ARPC3/TUBB6/ARPC5/ITGB1/NCK1/YWHAZ/CDC42/YWHAQ/TUBA1C/KRT18/TLR4/CDH1/NCL/ROCK1/HCLS1/CTNNB1/TUBB4B
KEGG_ALLOGRAFT_REJECTION	KEGG_ALLOGRAFT_REJECTION	35	0.576508394115428	1.98781370877765	3.52310062759576e-05	0.00058611583168184	0.000404566579245446	4155	tags=63%, list=26%, signal=47%	HLA-DOA/TNF/HLA-DMB/HLA-DRA/FAS/HLA-C/HLA-DMA/CD28/HLA-DQA2/HLA-DOB/HLA-DPA1/HLA-DPB1/HLA-DQA1/HLA-DQB1/IFNG/IL12A/HLA-G/FASLG/IL12B/GZMB/CD40LG/HLA-DRB1
KEGG_DRUG_METABOLISM_CYTOCHROME_P450	KEGG_DRUG_METABOLISM_CYTOCHROME_P450	63	-0.35427	-2.01909	4.21138379537619e-05	0.000592833257349109	0.000409203283761249	3316	tags=48%, list=21%, signal=38%	GSTA4/CYP1A2/FMO1/ALDH3B2/ALDH3B1/CYP2E1/CYP2C9/GSTO2/CYP3A4/FMO5/UGT1A8/ADH6/CYP2B6/GSTA1/GSTZ1/GSTM1/UGT2B10/GSTA5/UGT2B7/UGT2B28/GSTA2/UGT2B17/CYP2D6/UGT2B11/GSTA3/UGT2B4/UGT2A1/GSTK1/GSTM4/GSTM2
KEGG_SYSTEMIC_LUPUS_ERYTHEMATOSUS	KEGG_SYSTEMIC_LUPUS_ERYTHEMATOSUS	52	0.519227572551752	1.91588499201489	3.99158710537353e-05	0.000592833257349109	0.000409203283761249	4939	tags=60%, list=31%, signal=41%	HLA-DOA/TNF/HLA-DMB/FCGR2B/SNRPD1/HLA-DRA/C1R/HLA-DMA/CD28/HLA-DQA2/ACTN1/HLA-DOB/SNRPD3/HLA-DPA1/HLA-DPB1/C1S/HLA-DQA1/SSB/FCGR2A/FCGR3A/HLA-DQB1/C8B/IFNG/C1QB/CTSG/CD40LG/HLA-DRB1/C1QA/C6/GRIN2B/C2
KEGG_TYPE_I_DIABETES_MELLITUS	KEGG_TYPE_I_DIABETES_MELLITUS	41	0.549984131991808	1.94182778159141	5.0934369844643e-05	0.000621399312104645	0.000428921009218047	5346	tags=71%, list=33%, signal=47%	HLA-DOA/TNF/HLA-DMB/HLA-DRA/FAS/PTPRN2/HLA-C/HLA-DMA/CD28/HLA-DQA2/HLA-DOB/HLA-DPA1/HLA-DPB1/HLA-DQA1/HLA-DQB1/IFNG/IL1A/IL12A/HLA-G/FASLG/IL12B/IL1B/GZMB/HLA-DRB1/ICA1/IL2/CPE/GAD2/CD86
KEGG_ANTIGEN_PROCESSING_AND_PRESENTATION	KEGG_ANTIGEN_PROCESSING_AND_PRESENTATION	71	0.464768464474691	1.78799	4.96588975237628e-05	0.000621399312104645	0.000428921009218047	5405	tags=55%, list=34%, signal=36%	HLA-DOA/RFX5/HLA-DMB/HLA-DRA/PSME2/CTSS/HLA-C/CIITA/TAP1/HLA-DMA/HLA-DQA2/HLA-DOB/IFNA8/CALR/KLRC3/HLA-DPA1/CREB1/KLRD1/HLA-DPB1/IFNA16/HSPA5/HLA-DQA1/CD8A/IFI30/HLA-DQB1/HLA-G/IFNA10/B2M/NFYC/PSME3/HLA-DRB1/CANX/TAP2/IFNA6/PSME1/TAPBP/IFNA21/HSPA4/KIR3DL2
KEGG_BUTANOATE_METABOLISM	KEGG_BUTANOATE_METABOLISM	33	-0.469104	-2.21758	5.75469092856488e-05	0.000658192774954608	0.000454317704886701	3599	tags=58%, list=23%, signal=45%	ECHS1/EHHADH/PDHB/HADH/OXCT2/ALDH7A1/ALDH1B1/ACSM5/ACSM3/ALDH3A2/L2HGDH/ACSM2A/HMGCL/ACADS/AACS/GAD1/HADHA/BDH1/HMGCS2
KEGG_PORPHYRIN_AND_CHLOROPHYLL_METABOLISM	KEGG_PORPHYRIN_AND_CHLOROPHYLL_METABOLISM	33	-0.458588	-2.16787	0.000114243018338043	0.00108068150809098	0.000745940644066249	2652	tags=52%, list=17%, signal=43%	UGT1A8/ALAS1/UROD/MMAB/ALAS2/UGT2B10/PPOX/UGT2B7/UGT2B28/UGT2B17/UGT2B11/UGT2B4/BLVRB/COX10/UGT2A1/UROS/ALAD
KEGG_METABOLISM_OF_XENOBIOTICS_BY_CYTOCHROME_P450	KEGG_METABOLISM_OF_XENOBIOTICS_BY_CYTOCHROME_P450	60	-0.344548	-1.94504	0.000124012632076014	0.00108068150809098	0.000745940644066249	3012	tags=48%, list=19%, signal=39%	ALDH3B2/ALDH3B1/DHDH/CYP2E1/CYP2F1/CYP2C9/GSTO2/CYP3A4/UGT1A8/ADH6/CYP1A1/CYP2B6/GSTA1/GSTZ1/EPHX1/GSTM1/UGT2B10/GSTA5/UGT2B7/UGT2B28/GSTA2/UGT2B17/UGT2B11/GSTA3/UGT2B4/UGT2A1/GSTK1/GSTM4/GSTM2
KEGG_AUTOIMMUNE_THYROID_DISEASE	KEGG_AUTOIMMUNE_THYROID_DISEASE	45	0.515549029157792	1.85134259947168	0.000123638324952707	0.00108068150809098	0.000745940644066249	5909	tags=67%, list=37%, signal=42%	HLA-DOA/HLA-DMB/HLA-DRA/FAS/HLA-C/HLA-DMA/CD28/HLA-DQA2/HLA-DOB/IFNA8/HLA-DPA1/HLA-DPB1/IFNA16/HLA-DQA1/HLA-DQB1/HLA-G/IFNA10/FASLG/CTLA4/GZMB/TPO/CD40LG/HLA-DRB1/IFNA6/IL2/TSHR/IFNA21/CD86/IL5/IL4
KEGG_VIRAL_MYOCARDITIS	KEGG_VIRAL_MYOCARDITIS	68	0.462355925963969	1.77283925759732	0.000110208025029572	0.00108068150809098	0.000745940644066249	2146	tags=35%, list=13%, signal=31%	ACTB/HLA-DOA/ICAM1/CASP3/ACTG1/RAC2/BID/HLA-DMB/ITGB2/HLA-DRA/MYH9/HLA-C/CAV1/HLA-DMA/CD28/HLA-DQA2/HLA-DOB/MYH6/HLA-DPA1/CD55/CASP9/HLA-DPB1/EIF4G3/HLA-DQA1
KEGG_CELL_CYCLE	KEGG_CELL_CYCLE	123	0.402689267302456	1.65716799689063	0.000115420671934703	0.00108068150809098	0.000745940644066249	3210	tags=38%, list=20%, signal=31%	PTTG1/MYC/YWHAH/DBF4/CCNB2/CDKN2D/PTTG2/MCM3/CCNB1/TGFB2/CDC27/YWHAZ/YWHAB/RB1/BUB1/ANAPC1/CCNE1/YWHAQ/E2F1/PCNA/HDAC1/CDK1/TTK/PLK1/MCM6/CDC45/HDAC2/CCND2/CDC7/CDC6/CHEK1/MCM7/PKMYT1/CREBBP/TGFB3/CDC25C/CDC23/CDK6/E2F5/CDK2/YWHAG/SMC1B/MDM2/E2F3/CCNE2/CCNA1/CDKN2C
KEGG_PROXIMAL_TUBULE_BICARBONATE_RECLAMATION	KEGG_PROXIMAL_TUBULE_BICARBONATE_RECLAMATION	23	-0.533742	-2.24701	0.000136540427324834	0.00113576810002021	0.000783964176027753	3095	tags=57%, list=19%, signal=46%	GLUD2/CA2/SLC4A4/ATP1A2/PCK2/SLC25A10/CA4/SLC38A3/SLC9A3/ATP1A4/ATP1A1/GLS2/ATP1A3
KEGG_VALINE_LEUCINE_AND_ISOLEUCINE_DEGRADATION	KEGG_VALINE_LEUCINE_AND_ISOLEUCINE_DEGRADATION	43	-0.39742	-2.03539	0.000165691911956884	0.00131833129948303	0.000909978463836432	4077	tags=56%, list=26%, signal=42%	HSD17B10/MCEE/MCCC1/ACAT1/AUH/HIBCH/HADHB/ECHS1/EHHADH/ACADSB/ALDH6A1/HADH/OXCT2/DBT/ALDH7A1/ALDH1B1/ALDH3A2/ACAA1/HMGCL/ACADS/PCCB/IVD/HADHA/HMGCS2
KEGG_RIG_I_LIKE_RECEPTOR_SIGNALING_PATHWAY	KEGG_RIG_I_LIKE_RECEPTOR_SIGNALING_PATHWAY	62	0.465270708927179	1.76555109792613	0.000247543506128042	0.00188751923422632	0.00130286055856864	5859	tags=63%, list=37%, signal=40%	TRAF3/TNF/NFKB1/IRF7/CASP10/NFKBIA/MAP3K1/DHX58/MAPK14/MAP3K7/IFNA8/ATG12/ATG5/IFNA16/TANK/IFNK/FADD/CASP8/CYLD/IFNB1/MAPK11/NLRX1/IL12A/IFNA10/IL12B/TBK1/AZI2/IFNW1/IFIH1/IFNA6/RNF125/IFNE/IFNA21/SIKE1/OTUD5/RIPK1/DDX3X/CXCL10/IKBKB
KEGG_NOD_LIKE_RECEPTOR_SIGNALING_PATHWAY	KEGG_NOD_LIKE_RECEPTOR_SIGNALING_PATHWAY	60	0.472619116523687	1.78439801903787	0.000317174536457631	0.0022324207758364	0.00154092892206136	3920	tags=47%, list=25%, signal=35%	CASP5/CASP1/PYCARD/BIRC3/MAPK1/RIPK2/TNF/CCL2/NFKB1/CXCL1/NFKBIA/HSP90B1/CARD6/MAPK14/MAP3K7/TNFAIP3/CCL13/CCL8/NLRP3/CASP8/PSTPIP1/TAB2/MAPK11/CARD18/IL1B/NOD2/CCL7/CCL11
KEGG_PATHWAYS_IN_CANCER	KEGG_PATHWAYS_IN_CANCER	321	0.333628633470435	1.4513362963598	0.000307593650115447	0.0022324207758364	0.00154092892206136	5587	tags=45%, list=35%, signal=30%	PML/BIRC3/MAPK1/MYC/LAMC2/CASP3/TPM3/TRAF3/RUNX1/RHOA/NFKB1/LAMB3/RAC2/MET/BID/LAMC1/HIF1A/FAS/COL4A2/ITGB1/NFKBIA/BIRC5/TGFB2/HSP90B1/KITLG/RARA/RB1/LAMA3/CTBP2/TGFBR2/COL4A1/PIK3CG/STAT1/CCNE1/AXIN2/CDC42/MMP9/E2F1/FZD1/PIAS1/HDAC1/MSH6/TCF7/RAD51/CBL/LEF1/FGFR1/FGF13/HGF/ETS1/NRAS/CTNNA1/FZD7/ARNT/GSTP1/CKS1B/HDAC2/MSH2/PAX8/PDGFA/VEGFC/CSF1R/APC2/RALA/CASP9/AKT3/WNT10A/PRKCB/CREBBP/TGFB3/TRAF…
KEGG_ASTHMA	KEGG_ASTHMA	28	0.576294775130488	1.91215843956505	0.000401722116394733	0.00267885867845117	0.00184908278063929	5909	tags=86%, list=37%, signal=54%	HLA-DOA/TNF/FCER1G/HLA-DMB/HLA-DRA/HLA-DMA/HLA-DQA2/HLA-DOB/HLA-DPA1/HLA-DPB1/IL9/HLA-DQA1/IL13/HLA-DQB1/RNASE3/IL3/CCL11/CD40LG/HLA-DRB1/MS4A2/EPX/PRG2/IL5/IL4
KEGG_DNA_REPLICATION	KEGG_DNA_REPLICATION	36	0.520359426972268	1.81132372012026	0.000409880016375043	0.00267885867845117	0.00184908278063929	1759	tags=39%, list=11%, signal=35%	PRIM2/MCM3/POLD1/RFC4/RPA1/RNASEH2A/POLA1/POLE3/RFC5/PRIM1/PCNA/MCM6/MCM7/RNASEH2B
KEGG_PROPANOATE_METABOLISM	KEGG_PROPANOATE_METABOLISM	31	-0.427214	-2.0221	0.000491592821095888	0.00310212021588095	0.00214123914814906	3852	tags=58%, list=24%, signal=44%	ACAT1/HIBCH/ECHS1/EHHADH/SUCLA2/ALDH6A1/ALDH7A1/ALDH1B1/SUCLG2/ALDH3A2/ACACA/ACSS1/LDHC/SUCLG1/PCCB/ACSS2/HADHA/ACACB
KEGG_ADHERENS_JUNCTION	KEGG_ADHERENS_JUNCTION	68	0.434193860021547	1.66485574689898	0.000741672592475455	0.00452420281410028	0.00312283196831771	5557	tags=56%, list=35%, signal=37%	ACTB/MAPK1/ACTG1/RHOA/RAC2/MET/WASF1/TJP1/SNAI1/WASF2/TGFBR2/CDC42/PTPRF/MAP3K7/IQGAP1/ACTN1/TCF7/LEF1/FGFR1/PTPN1/CTNNA1/FER/CREBBP/CDH1/PTPRJ/SMAD2/WASF3/NLK/CTNNB1/TGFBR1/TCF7L2/EGFR/SNAI2/RAC1/SORBS1/SMAD3/LMO7/SMAD4
KEGG_PEROXISOME	KEGG_PEROXISOME	78	-0.275651	-1.66014	0.000933843066173473	0.00551268648741115	0.00380513303703962	2626	tags=29%, list=16%, signal=25%	IDH1/EPHX2/NOS2/ACAA1/ACOT8/PXMP2/AGXT/CRAT/HAO2/HAO1/ECH1/PEX16/PRDX5/HMGCL/PIPOX/PEX6/MPV17/PEX11G/DHRS4/PEX10/PEX5/GSTK1/IDH2
KEGG_PENTOSE_AND_GLUCURONATE_INTERCONVERSIONS	KEGG_PENTOSE_AND_GLUCURONATE_INTERCONVERSIONS	20	-0.510552	-2.10894	0.00139027679427219	0.00770971676823669	0.00532163366228589	2956	tags=55%, list=19%, signal=45%	DHDH/AKR1B1/UGT1A8/UGT2B10/UGT2B7/UGT2B28/UGT2B17/UGT2B11/DCXR/UGT2B4/UGT2A1
KEGG_NATURAL_KILLER_CELL_MEDIATED_CYTOTOXICITY	KEGG_NATURAL_KILLER_CELL_MEDIATED_CYTOTOXICITY	121	0.37607918887622	1.54499406553674	0.00136803700114261	0.00770971676823669	0.00532163366228589	3499	tags=36%, list=22%, signal=29%	IFNGR1/MAPK1/ICAM1/TNFRSF10B/CASP3/HCST/TYROBP/TNF/RAC2/BID/FCER1G/ITGB2/TNFRSF10C/FAS/IFNGR2/ICAM2/LCP2/HLA-C/NFATC1/SHC2/PIK3CG/PPP3CC/CD48/IFNA8/NRAS/KLRC3/TNFSF10/PPP3CA/KLRD1/IFNA16/SH2D1A/PRKCB/NFATC2/KRAS/ULBP3/FCGR3A/ULBP1/IFNG/IFNB1/CSF2/HLA-G/IFNA10/FASLG/VAV2
KEGG_GLYCEROPHOSPHOLIPID_METABOLISM	KEGG_GLYCEROPHOSPHOLIPID_METABOLISM	67	-0.292523	-1.66212	0.00180927727862029	0.00973816888198568	0.00672177317134473	1944	tags=27%, list=12%, signal=24%	CHKA/PLA2G15/GPD1/DGKE/CDIPT/LCAT/LPCAT4/PLD2/LYPLA2/DGKG/CHKB/PGS1/PCYT2/PLA2G1B/LPCAT3/PLA2G3/ETNK2/PISD
KEGG_OXIDATIVE_PHOSPHORYLATION	KEGG_OXIDATIVE_PHOSPHORYLATION	99	-0.249154	-1.59617	0.00210014374461582	0.0109807515789913	0.00757946614598191	3334	tags=31%, list=21%, signal=25%	NDUFB1/COX7A1/ATP6V1G2/ATP6AP1/NDUFV1/NDUFA11/ATP6V0E1/ATP6V1B2/NDUFS6/NDUFB7/COX7B/ATP12A/ATP6V1G3/ATP6V0D2/COX4I1/ATP4B/UQCRC1/ATP6V0B/SDHC/NDUFAB1/NDUFS3/ATP6V1E1/NDUFS2/NDUFA10/SDHB/CYC1/ATP6V0E2/COX10/SDHA/ATP6V1B1/ATP6V1C2
KEGG_RETINOL_METABOLISM	KEGG_RETINOL_METABOLISM	52	-0.317259	-1.70619	0.00311201173896606	0.0158193930064108	0.0109193394349686	2851	tags=42%, list=18%, signal=35%	CYP1A2/DHRS3/CYP2C9/CYP3A4/UGT1A8/ADH6/CYP1A1/RDH5/CYP2B6/RDH12/DGAT1/UGT2B10/UGT2B7/UGT2B28/UGT2B17/UGT2B11/RDH16/UGT2B4/DHRS4/UGT2A1/RETSAT/DGAT2
KEGG_PYRUVATE_METABOLISM	KEGG_PYRUVATE_METABOLISM	39	-0.325847	-1.62947	0.00356669960746043	0.0176407034639259	0.0121764993711309	2947	tags=44%, list=18%, signal=36%	ALDH7A1/ALDH1B1/AKR1B1/ACYP2/ALDH3A2/PCK2/ACACA/ACSS1/MDH2/HAGHL/LDHC/HAGH/GRHPR/ACSS2/ACOT12/ME3/ACACB
KEGG_GLUTATHIONE_METABOLISM	KEGG_GLUTATHIONE_METABOLISM	48	-0.314588	-1.67548	0.00405133215481003	0.0195103627455325	0.0134670320935513	1972	tags=31%, list=12%, signal=27%	GSTA1/GSTZ1/GSTM1/ANPEP/GSTA5/GPX3/GSTA2/GPX2/GSTA3/GGT7/PGD/GSTK1/IDH2/GSTM4/GSTM2
KEGG_P53_SIGNALING_PATHWAY	KEGG_P53_SIGNALING_PATHWAY	65	0.417154584336025	1.58853501763058	0.00497548714199316	0.0233465165893525	0.0161149381117187	3757	tags=43%, list=24%, signal=33%	TNFRSF10B/CASP3/SHISA5/CCNB2/BID/DDB2/FAS/CCNB1/CCNE1/CDK1/PMAIP1/PERP/CCND2/CHEK1/PPM1D/CASP9/SERPINB5/CDK6/CASP8/SESN3/CDK2/PTEN/MDM2/SERPINE1/CCNE2/BBC3/TP53/APAF1
KEGG_WNT_SIGNALING_PATHWAY	KEGG_WNT_SIGNALING_PATHWAY	148	0.348173077853558	1.45369446511758	0.00550408719017587	0.0251811988950546	0.0173813279689764	5821	tags=48%, list=36%, signal=31%	MMP7/MYC/RHOA/RAC2/CSNK1E/CSNK1A1L/NFATC1/CTBP2/AXIN2/MAP3K7/FZD1/PPP3CC/CSNK1A1/TCF7/PPP2R5E/LEF1/FZD7/PORCN/CCND2/PPP2R5C/APC2/PPP3CA/DAAM1/WNT10A/PRKCB/CREBBP/PRICKLE1/TBL1XR1/WNT4/NFATC2/FZD8/PLCB4/WNT2/WNT5A/PPARD/CER1/PPP2R5A/PPP2CB/SFRP1/VANGL1/ROCK1/FRAT2/SMAD2/NLK/CTNNB1/TP53/PRKACB/CTBP1/TCF7L2/WNT8B/WNT16/SKP1/ROCK2/PRICKLE2/PPP3CB/WNT9A/CAMK2D/FZD6/SFRP5/RAC1/WNT7A/FZD2/SENP2/WNT6/TBL…
KEGG_FC_GAMMA_R_MEDIATED_PHAGOCYTOSIS	KEGG_FC_GAMMA_R_MEDIATED_PHAGOCYTOSIS	89	0.373955258708954	1.4828710330647	0.00991748494739768	0.0442658474481409	0.0305545107493638	3707	tags=34%, list=23%, signal=26%	MAPK1/MARCKS/RAC2/ARPC2/VASP/ARPC3/FCGR2B/INPP5D/ARPC5/WASF1/PTPRC/LYN/ASAP1/WASF2/PIK3CG/CDC42/SPHK1/GAB2/ARF6/AKT3/PRKCB/LIMK2/FCGR2A/FCGR3A/PIP4K2B/RPS6KB1/VAV2/WASF3/MARCKSL1/GSN
KEGG_ALDOSTERONE_REGULATED_SODIUM_REABSORPTION	KEGG_ALDOSTERONE_REGULATED_SODIUM_REABSORPTION	42	-0.314278	-1.6073	0.0109932358628242	0.0457218673385642	0.0315595287927967	1631	tags=26%, list=10%, signal=24%	HSD11B2/PDPK1/SCNN1A/INS/INSR/MAPK3/ATP1A4/SCNN1B/PIK3R2/ATP1A1/ATP1A3
KEGG_SPLICEOSOME	KEGG_SPLICEOSOME	121	0.347514700836762	1.42764653392264	0.0105027658244308	0.0457218673385642	0.0315595287927967	5247	tags=48%, list=33%, signal=32%	NCBP1/LSM7/HNRNPA1L2/SNRPD1/HNRNPA3/MAGOHB/RBM8A/NCBP2/TRA2B/PPIL1/PRPF40A/SRSF3/HNRNPM/EIF4A3/U2AF1/HNRNPA1/LSM6/SNRPD3/SLU7/SNRNP27/HNRNPU/SNRPD2/SNW1/RBM22/PRPF38A/WBP11/USP39/THOC2/EFTUD2/CHERP/SNRNP40/HNRNPK/RBMX/SF3A3/LSM5/DDX46/ZMAT2/SNRPF/CRNKL1/U2SURP/CDC5L/SMNDC1/PCBP1/CDC40/RBM17/SRSF6/SNRPC/SRSF10/SRSF4/PLRG1/DHX15/SRSF7/SRSF8/CCDC12/PRPF18/AQR/PRPF38B/SRSF1
KEGG_JAK_STAT_SIGNALING_PATHWAY	KEGG_JAK_STAT_SIGNALING_PATHWAY	146	0.336923208699603	1.40457014308846	0.0109340260220219	0.0457218673385642	0.0315595287927967	5157	tags=45%, list=32%, signal=30%	IFNGR1/MYC/IL7/IL13RA1/SOCS3/JAK3/IL23A/IFNGR2/IL4R/OSMR/IL3RA/SPRY1/PIK3CG/STAT1/PIAS1/IL6ST/CBL/IL15/IFNA8/CCND2/IL2RB/IL21R/AKT3/IFNA16/IL9/CREBBP/JAK2/IRF9/IL13/IFNK/PIM1/CSF3/IL7R/IL2RA/LIF/IFNG/IFNB1/CSF2/IL3/IL12A/IFNA10/IL12B/STAM/CNTF/STAT4/IL22/IFNW1/SOCS1/TPO/SPRED1/PTPN11/IFNA6/IL24/SOCS5/SPRY2/IL26/IL20/IL2/IL19/IFNE/SOCS2/IFNA21/IL10RA/IL15RA/SOS2
GSEA:Gene set enrichment analysis. CKD:Chronic kidney disease.

[truncated: 7 more sheets: Table S11, Table S12, Table S13, Table S14, Table S15, Table S16, Table S17]
